# Supplementary material for: 3-(Adamantan-1-yl)-1-[(4-benzyl­piperazin-1-yl)meth­yl]-4-ethyl-1H-1,2,4-triazole-5(4H)-thione
Source: Acta Crystallogr Sect E Struct Rep Online. 2013 Nov 23;69(Pt 12):o1813–4. doi: 10.1107/S1600536813031127 (PMC3885067; doi:10.1107/S1600536813031127)
Supplement: Supplementary file 1 [file e-69-o1813-sup1.cif]

##############################################################################
#                                                                            #
# This CIF contains the data in a paper accepted for publication in          #
# Acta Crystallographica Section E. It conforms to the requirements of       #
# Notes for Authors for Acta Crystallographica Section E, and has been       #
# peer reviewed under the auspices of the IUCr Commission on Journals.       #
#                                                                            #
# Full details of the Crystallographic Information File format               #
# are given in the paper "The Crystallographic Information File (CIF):       #
# a New Standard Archive File for Crystallography" by S. R. Hall, F. H.      #
# Allen and I. D. Brown [Acta Cryst. (1991), A47, 655-685].                  #
#                                                                            #
# The current version of the core CIF dictionary is obtainable from          #
# ftp://ftp.iucr.org/pub/cif_core.dic.                                       #
#                                                                            #
# Software is freely available for graphical display of the structure(s)     #
# in this CIF. For information consult the CIF software page                 #
# http://www.iucr.org/resources/cif/software.                                #
#                                                                            #
# This file may be used for bona fide research purposes within the           #
# scientific community so long as proper attribution is given to the journal # 
# article from which it was obtained.                                        #
#                                                                            #
##############################################################################
data_global
_audit_creation_method     'form.cif (version 2.0)'
_journal_data_validation_number     ?
_journal_date_recd_electronic     2013-11-12
_journal_date_accepted     2013-11-12
_journal_name_full     'Acta Crystallographica, Section E'
_journal_year     2013
_journal_volume     69
_journal_issue     12
_journal_page_first     o1813
_journal_page_last     o1814
_journal_paper_category     QO
_journal_paper_doi     10.1107/S1600536813031127
_journal_coeditor_code     HB7161
_publ_contact_author_name     'Prof. Fun Hoong-Kun'
_publ_contact_author_address
;
Department of Pharmaceutical Chemistry,
College of Pharmacy,
King Saud University,
PO Box 2457, Riaydh 11451,
Saudi Arabia
;
_publ_contact_author_email     'hfun.c@ksu.edu.sa'
_publ_contact_author_fax     '+966 146-76220'
_publ_contact_author_phone     '+966 146-77335'
_publ_section_title
;\
3-(Adamantan-1-yl)-1-[(4-benzylpiperazin-1-yl)methyl]-4-ethyl-1<i>H</i>-1,2,4-\
triazole-5(4<i>H</i>)-thione
;
loop_
    _publ_author_name
    _publ_author_footnote
    _publ_author_address
    'Ebtehal S. Al-Abdullah' ?
;     Department of Pharmaceutical Chemistry,
     College of Pharmacy,
     King Saud University,
     PO Box 2457, Riaydh 11451,
     Saudi Arabia
;
    'Hanaa M. Al-Tuwaijri' ?
;     Department of Pharmaceutical Chemistry,
     College of Pharmacy,
     King Saud University,
     PO Box 2457, Riaydh 11451,
     Saudi Arabia
;
    'Ali A. El-Emam'
;
     Additonal correspondence author, e-mail: elemam5@hotmail.com.
;
;     Department of Pharmaceutical Chemistry,
     College of Pharmacy,
     King Saud University,
     PO Box 2457, Riaydh 11451,
     Saudi Arabia
;
    'Chidan Kumar, C. S.' ?
;    X-ray Crystallography Unit,
     School of Physics,
     Universiti Sains Malaysia,
     11800 USM, Penang,
     Malaysia
;
    'Hoong-Kun Fun'
;
      Thomson Reuters ResearcherID: A-3561-2009
;
;     Department of Pharmaceutical Chemistry,
     College of Pharmacy,
     King Saud University,
     PO Box 2457, Riaydh 11451,
     Saudi Arabia
;
data_I
_audit_creation_method     SHELXL-97
_database_code_depnum_ccdc_archive     'CCDC 971638'
_chemical_name_systematic
;\
3-(Adamantan-1-yl)-1-[(4-benzylpiperazin-1-yl)methyl]-4-ethyl-\
1<i>H</i>-1,2,4-triazole-5(4<i>H</i>)-thione
;
_chemical_name_common     ?
_chemical_formula_moiety     'C26 H37 N5 S'
_chemical_formula_sum     'C26 H37 N5 S'
_chemical_formula_iupac     'C26 H37 N5 S'
_chemical_formula_weight     451.67
_chemical_melting_point     ?
_symmetry_cell_setting     triclinic
_symmetry_space_group_name_H-M     'P -1'
_symmetry_space_group_name_Hall     '-P 1'
loop_
    _symmetry_equiv_pos_as_xyz
    'x, y, z'
    '-x, -y, -z'
_cell_length_a     10.5618(2)
_cell_length_b     11.2123(2)
_cell_length_c     11.3084(2)
_cell_angle_alpha     89.9740(10)
_cell_angle_beta     77.6190(10)
_cell_angle_gamma     70.8420(10)
_cell_volume     1232.03(4)
_cell_formula_units_Z     2
_cell_measurement_reflns_used     6190
_cell_measurement_theta_min     4.01
_cell_measurement_theta_max     69.33
_cell_measurement_temperature     296(2)
_exptl_crystal_description     'block'
_exptl_crystal_colour     'colourless'
_exptl_crystal_size_max     0.69
_exptl_crystal_size_mid     0.51
_exptl_crystal_size_min     0.39
_exptl_crystal_density_diffrn     1.218
_exptl_crystal_density_meas     ?
_exptl_crystal_density_method     'not measured'
_exptl_crystal_F_000     488
_exptl_absorpt_coefficient_mu     1.331
_exptl_absorpt_correction_type     multi-scan
_exptl_absorpt_process_details     '(<i>SADABS</i>; Bruker, 2009)'
_exptl_absorpt_correction_T_min     0.4595
_exptl_absorpt_correction_T_max     0.6263
_exptl_special_details
;
;
_diffrn_ambient_temperature     296(2)
_diffrn_radiation_type     CuK\a
_diffrn_radiation_wavelength     1.54178
_diffrn_radiation_source     'fine-focus sealed tube'
_diffrn_radiation_monochromator     graphite
_diffrn_measurement_device_type     'Bruker APEXII CCD'
_diffrn_measurement_method     '\f and \w scans'
_diffrn_detector_area_resol_mean     ?
_diffrn_reflns_number     13169
_diffrn_reflns_av_R_equivalents     0.0245
_diffrn_reflns_av_sigmaI/netI     0.0304
_diffrn_reflns_theta_min     4.01
_diffrn_reflns_theta_max     67.50
_diffrn_reflns_theta_full     67.50
_diffrn_measured_fraction_theta_max     0.968
_diffrn_measured_fraction_theta_full     0.968
_diffrn_reflns_limit_h_min     -12
_diffrn_reflns_limit_h_max     12
_diffrn_reflns_limit_k_min     -13
_diffrn_reflns_limit_k_max     13
_diffrn_reflns_limit_l_min     -12
_diffrn_reflns_limit_l_max     10
_diffrn_standards_number     0
_diffrn_standards_interval_count     .
_diffrn_standards_interval_time     .
_diffrn_standards_decay_%     .
_refine_special_details
;
Refinement of <i>F</i>^2^ against ALL reflections. The weighted <i>R</i>-factor
<i>wR</i> and goodness of fit <i>S</i> are based on <i>F</i>^2^, conventional
<i>R</i>-factors <i>R</i> are based on <i>F</i>, with <i>F</i> set to zero for
negative <i>F</i>^2^. The threshold expression of <i>F</i>^2^ >
\s(<i>F</i>^2^) is used only for calculating <i>R</i>-factors(gt) <i>etc</i>.
and is not relevant to the choice of reflections for refinement.
<i>R</i>-factors based on <i>F</i>^2^ are statistically about twice as large
as those based on <i>F</i>, and <i>R</i>- factors based on ALL data will be
even larger.
;
_reflns_number_total     4319
_reflns_number_gt     3986
_reflns_threshold_expression     I>2\s(I)
_refine_ls_structure_factor_coef     Fsqd
_refine_ls_matrix_type     full
_refine_ls_R_factor_all     0.0429
_refine_ls_R_factor_gt     0.0403
_refine_ls_wR_factor_gt     0.1147
_refine_ls_wR_factor_ref     0.1167
_refine_ls_goodness_of_fit_ref     1.076
_refine_ls_restrained_S_all     1.076
_refine_ls_number_reflns     4319
_refine_ls_number_parameters     291
_refine_ls_number_restraints     0
_refine_ls_hydrogen_treatment     constr
_refine_ls_weighting_scheme     calc
_refine_ls_weighting_details
         'calc w=1/[\s^2^(Fo^2^)+(0.0605P)^2^+0.2192P] where P=(Fo^2^+2Fc^2^)/3'
_atom_sites_solution_hydrogens     geom
_atom_sites_solution_primary     direct
_atom_sites_solution_secondary     difmap
_refine_ls_shift/su_max     0.000
_refine_ls_shift/su_mean     0.000
_refine_diff_density_max     0.218
_refine_diff_density_min     -0.193
_refine_ls_extinction_method     'SHELXTL (Sheldrick, 2008)'
_refine_ls_extinction_coef     0.0033(5)
_refine_ls_extinction_expression
                                  'Fc^*^=kFc[1+0.001xFc^2^\l^3^/sin(2\q)]^-1/4^'
loop_
    _atom_type_symbol
    _atom_type_description
    _atom_type_scat_dispersion_real
    _atom_type_scat_dispersion_imag
    _atom_type_scat_source
    'C' 'C' 0.0181 0.0091
                         'International Tables Vol C Tables 4.2.6.8 and 6.1.1.4'
    'H' 'H' 0.0000 0.0000
                         'International Tables Vol C Tables 4.2.6.8 and 6.1.1.4'
    'N' 'N' 0.0311 0.0180
                         'International Tables Vol C Tables 4.2.6.8 and 6.1.1.4'
    'S' 'S' 0.3331 0.5567
                         'International Tables Vol C Tables 4.2.6.8 and 6.1.1.4'
_computing_data_collection     'APEX2 (Bruker, 2009)'
_computing_cell_refinement     'SAINT (Bruker, 2009)'
_computing_data_reduction     'SAINT (Bruker, 2009)'
_computing_structure_solution     'SHELXTL (Sheldrick, 2008)'
_computing_structure_refinement     'SHELXTL (Sheldrick, 2008)'
_computing_molecular_graphics     'SHELXTL (Sheldrick, 2008)'
_computing_publication_material
;
SHELXTL (Sheldrick, 2008) and PLATON (Spek, 2009)
;
loop_
    _atom_site_type_symbol
    _atom_site_label
    _atom_site_fract_x
    _atom_site_fract_y
    _atom_site_fract_z
    _atom_site_U_iso_or_equiv
    _atom_site_adp_type
    _atom_site_calc_flag
    _atom_site_refinement_flags
    _atom_site_occupancy
    _atom_site_symmetry_multiplicity
    _atom_site_disorder_assembly
    _atom_site_disorder_group
    S S1 0.22677(5) 0.18527(4) 0.13850(5) 0.06851(17) Uani d . 1 1 . .
    N N1 -0.34170(12) 0.23635(12) 0.02812(11) 0.0489(3) Uani d . 1 1 . .
    N N2 -0.16540(13) 0.16685(11) 0.19435(11) 0.0477(3) Uani d . 1 1 . .
    N N3 -0.03907(13) 0.29271(11) 0.26359(12) 0.0486(3) Uani d . 1 1 . .
    N N4 -0.13337(13) 0.40759(11) 0.31410(11) 0.0485(3) Uani d . 1 1 . .
    N N5 0.06528(12) 0.42739(11) 0.22592(12) 0.0476(3) Uani d . 1 1 . .
    C C1 -0.3188(2) 0.16668(18) -0.27179(17) 0.0688(5) Uani d . 1 1 . .
    H H1A -0.2913 0.0807 -0.2598 0.083 Uiso calc R 1 1 . .
    C C2 -0.2848(2) 0.2056(2) -0.38571(18) 0.0802(6) Uani d . 1 1 . .
    H H2A -0.2331 0.1456 -0.4498 0.096 Uiso calc R 1 1 . .
    C C3 -0.3260(2) 0.3322(2) -0.40656(17) 0.0704(5) Uani d . 1 1 . .
    H H3A -0.3028 0.3579 -0.4841 0.084 Uiso calc R 1 1 . .
    C C4 -0.4019(2) 0.41987(18) -0.31105(17) 0.0654(4) Uani d . 1 1 . .
    H H4A -0.4310 0.5056 -0.3240 0.078 Uiso calc R 1 1 . .
    C C5 -0.43506(17) 0.38159(17) -0.19630(16) 0.0599(4) Uani d . 1 1 . .
    H H5A -0.4859 0.4419 -0.1323 0.072 Uiso calc R 1 1 . .
    C C6 -0.39358(15) 0.25397(16) -0.17470(15) 0.0537(4) Uani d . 1 1 . .
    C C7 -0.42804(17) 0.21280(18) -0.04912(16) 0.0594(4) Uani d . 1 1 . .
    H H7A -0.5240 0.2581 -0.0122 0.071 Uiso calc R 1 1 . .
    H H7B -0.4154 0.1231 -0.0542 0.071 Uiso calc R 1 1 . .
    C C8 -0.39368(16) 0.21841(17) 0.15458(15) 0.0567(4) Uani d . 1 1 . .
    H H8A -0.3900 0.1312 0.1624 0.068 Uiso calc R 1 1 . .
    H H8B -0.4889 0.2726 0.1813 0.068 Uiso calc R 1 1 . .
    C C9 -0.30821(16) 0.25001(16) 0.23323(15) 0.0560(4) Uani d . 1 1 . .
    H H9A -0.3131 0.3376 0.2266 0.067 Uiso calc R 1 1 . .
    H H9B -0.3441 0.2393 0.3175 0.067 Uiso calc R 1 1 . .
    C C10 -0.11059(15) 0.17746(15) 0.06677(14) 0.0524(4) Uani d . 1 1 . .
    H H10A -0.0178 0.1175 0.0415 0.063 Uiso calc R 1 1 . .
    H H10B -0.1064 0.2620 0.0557 0.063 Uiso calc R 1 1 . .
    C C11 -0.20000(16) 0.15135(17) -0.01097(16) 0.0578(4) Uani d . 1 1 . .
    H H11A -0.1641 0.1624 -0.0951 0.069 Uiso calc R 1 1 . .
    H H11B -0.1976 0.0643 -0.0054 0.069 Uiso calc R 1 1 . .
    C C12 -0.07720(17) 0.17719(14) 0.27078(15) 0.0517(4) Uani d . 1 1 . .
    H H12A 0.0066 0.1044 0.2506 0.062 Uiso calc R 1 1 . .
    H H12B -0.1222 0.1729 0.3542 0.062 Uiso calc R 1 1 . .
    C C13 0.08395(16) 0.30056(14) 0.20895(14) 0.0492(3) Uani d . 1 1 . .
    C C14 0.17668(16) 0.47676(15) 0.17788(17) 0.0597(4) Uani d . 1 1 . .
    H H14A 0.2618 0.4197 0.1937 0.072 Uiso calc R 1 1 . .
    H H14B 0.1571 0.5583 0.2201 0.072 Uiso calc R 1 1 . .
    C C15 0.1955(2) 0.49166(19) 0.04371(19) 0.0760(5) Uani d . 1 1 . .
    H H15A 0.2609 0.5345 0.0186 0.114 Uiso calc R 1 1 . .
    H H15B 0.1090 0.5404 0.0264 0.114 Uiso calc R 1 1 . .
    H H15C 0.2287 0.4097 0.0006 0.114 Uiso calc R 1 1 . .
    C C16 -0.06822(15) 0.48847(13) 0.28983(13) 0.0449(3) Uani d . 1 1 . .
    C C17 -0.13467(15) 0.62762(13) 0.33107(14) 0.0464(3) Uani d . 1 1 . .
    C C18 -0.07200(18) 0.66332(15) 0.43095(16) 0.0575(4) Uani d . 1 1 . .
    H H18A -0.0833 0.6123 0.4991 0.069 Uiso calc R 1 1 . .
    H H18B 0.0257 0.6464 0.3997 0.069 Uiso calc R 1 1 . .
    C C19 -0.1432(2) 0.80408(16) 0.47337(18) 0.0678(5) Uani d . 1 1 . .
    H H19A -0.1015 0.8264 0.5357 0.081 Uiso calc R 1 1 . .
    C C20 -0.1263(2) 0.88384(16) 0.3662(2) 0.0720(5) Uani d . 1 1 . .
    H H20A -0.1692 0.9730 0.3933 0.086 Uiso calc R 1 1 . .
    H H20B -0.0292 0.8678 0.3323 0.086 Uiso calc R 1 1 . .
    C C21 -0.1921(2) 0.85163(16) 0.27002(18) 0.0675(5) Uani d . 1 1 . .
    H H21A -0.1816 0.9042 0.2018 0.081 Uiso calc R 1 1 . .
    C C22 -0.3438(2) 0.87674(18) 0.3226(2) 0.0792(6) Uani d . 1 1 . .
    H H22A -0.3861 0.8562 0.2608 0.095 Uiso calc R 1 1 . .
    H H22B -0.3893 0.9657 0.3495 0.095 Uiso calc R 1 1 . .
    C C23 -0.36012(19) 0.79624(18) 0.4289(2) 0.0737(5) Uani d . 1 1 . .
    H H23A -0.4583 0.8124 0.4628 0.088 Uiso calc R 1 1 . .
    C C24 -0.28947(17) 0.65544(16) 0.38466(19) 0.0651(5) Uani d . 1 1 . .
    H H24A -0.3317 0.6342 0.3233 0.078 Uiso calc R 1 1 . .
    H H24B -0.3014 0.6036 0.4520 0.078 Uiso calc R 1 1 . .
    C C25 -0.2958(2) 0.82930(19) 0.5263(2) 0.0783(6) Uani d . 1 1 . .
    H H25A -0.3071 0.7784 0.5946 0.094 Uiso calc R 1 1 . .
    H H25B -0.3409 0.9178 0.5550 0.094 Uiso calc R 1 1 . .
    C C26 -0.12118(19) 0.71224(15) 0.22511(15) 0.0579(4) Uani d . 1 1 . .
    H H26A -0.0246 0.6969 0.1894 0.069 Uiso calc R 1 1 . .
    H H26B -0.1627 0.6914 0.1630 0.069 Uiso calc R 1 1 . .
loop_
    _atom_site_aniso_label
    _atom_site_aniso_U_11
    _atom_site_aniso_U_22
    _atom_site_aniso_U_33
    _atom_site_aniso_U_12
    _atom_site_aniso_U_13
    _atom_site_aniso_U_23
    S1 0.0597(3) 0.0421(2) 0.0933(4) -0.01144(18) -0.0046(2) -0.0041(2)
    N1 0.0435(6) 0.0499(7) 0.0504(7) -0.0141(5) -0.0069(5) 0.0036(5)
    N2 0.0565(7) 0.0367(6) 0.0529(7) -0.0188(5) -0.0140(5) 0.0067(5)
    N3 0.0568(7) 0.0347(6) 0.0569(7) -0.0198(5) -0.0113(5) 0.0030(5)
    N4 0.0538(7) 0.0387(6) 0.0552(7) -0.0200(5) -0.0097(5) 0.0024(5)
    N5 0.0475(6) 0.0368(6) 0.0607(8) -0.0178(5) -0.0112(5) 0.0029(5)
    C1 0.0811(12) 0.0559(10) 0.0660(11) -0.0199(9) -0.0143(9) -0.0018(8)
    C2 0.1022(15) 0.0737(13) 0.0568(11) -0.0282(11) -0.0035(10) -0.0116(9)
    C3 0.0840(12) 0.0775(13) 0.0564(10) -0.0368(10) -0.0149(9) 0.0063(8)
    C4 0.0700(11) 0.0592(10) 0.0710(12) -0.0235(9) -0.0213(9) 0.0071(8)
    C5 0.0556(9) 0.0596(10) 0.0609(10) -0.0164(8) -0.0103(7) -0.0049(7)
    C6 0.0463(8) 0.0607(9) 0.0573(9) -0.0200(7) -0.0152(6) 0.0018(7)
    C7 0.0519(8) 0.0691(11) 0.0614(10) -0.0258(8) -0.0132(7) 0.0068(8)
    C8 0.0502(8) 0.0644(10) 0.0552(9) -0.0231(7) -0.0052(7) 0.0060(7)
    C9 0.0550(9) 0.0611(10) 0.0500(9) -0.0230(7) -0.0024(7) 0.0006(7)
    C10 0.0444(7) 0.0501(8) 0.0556(9) -0.0092(6) -0.0070(6) 0.0005(6)
    C11 0.0489(8) 0.0602(10) 0.0550(9) -0.0087(7) -0.0072(7) -0.0058(7)
    C12 0.0667(9) 0.0372(7) 0.0594(9) -0.0247(7) -0.0200(7) 0.0123(6)
    C13 0.0552(8) 0.0384(7) 0.0572(9) -0.0184(6) -0.0151(7) 0.0047(6)
    C14 0.0478(8) 0.0450(8) 0.0874(12) -0.0212(7) -0.0089(8) 0.0019(7)
    C15 0.0716(11) 0.0614(11) 0.0862(14) -0.0250(9) 0.0045(10) 0.0112(9)
    C16 0.0489(7) 0.0374(7) 0.0520(8) -0.0176(6) -0.0138(6) 0.0041(6)
    C17 0.0483(8) 0.0351(7) 0.0580(9) -0.0152(6) -0.0145(6) 0.0027(6)
    C18 0.0659(10) 0.0455(8) 0.0632(10) -0.0149(7) -0.0251(8) 0.0019(7)
    C19 0.0816(12) 0.0502(9) 0.0746(12) -0.0187(9) -0.0292(9) -0.0094(8)
    C20 0.0787(12) 0.0377(8) 0.0997(15) -0.0230(8) -0.0151(10) -0.0030(8)
    C21 0.0830(12) 0.0408(9) 0.0741(12) -0.0137(8) -0.0196(9) 0.0138(8)
    C22 0.0741(12) 0.0502(10) 0.1061(16) -0.0029(9) -0.0337(11) 0.0037(10)
    C23 0.0524(9) 0.0517(10) 0.1044(15) -0.0100(8) -0.0034(9) -0.0068(9)
    C24 0.0525(9) 0.0500(9) 0.0910(13) -0.0194(7) -0.0088(8) -0.0014(8)
    C25 0.0895(14) 0.0522(10) 0.0762(13) -0.0130(10) -0.0006(10) -0.0086(8)
    C26 0.0698(10) 0.0446(8) 0.0587(10) -0.0164(7) -0.0180(8) 0.0071(7)
_geom_special_details
;
All e.s.d.'s (except the e.s.d. in the dihedral angle between two l.s. planes)
are estimated using the full covariance matrix. The cell e.s.d.'s are taken
into account individually in the estimation of e.s.d.'s in distances, angles
and torsion angles; correlations between e.s.d.'s in cell parameters are only
used when they are defined by crystal symmetry. An approximate (isotropic)
treatment of cell e.s.d.'s is used for estimating e.s.d.'s involving l.s.
planes.
;
loop_
    _geom_bond_atom_site_label_1
    _geom_bond_atom_site_label_2
    _geom_bond_site_symmetry_2
    _geom_bond_distance
    _geom_bond_publ_flag
    S1 C13 . 1.6694(16) ?
    N1 C8 . 1.457(2) ?
    N1 C11 . 1.4574(19) ?
    N1 C7 . 1.471(2) ?
    N2 C12 . 1.4299(19) ?
    N2 C10 . 1.455(2) ?
    N2 C9 . 1.460(2) ?
    N3 C13 . 1.345(2) ?
    N3 N4 . 1.3756(17) ?
    N3 C12 . 1.4746(18) ?
    N4 C16 . 1.3037(18) ?
    N5 C13 . 1.3777(18) ?
    N5 C16 . 1.3817(19) ?
    N5 C14 . 1.463(2) ?
    C1 C2 . 1.372(3) ?
    C1 C6 . 1.382(2) ?
    C1 H1A . 0.9300 ?
    C2 C3 . 1.378(3) ?
    C2 H2A . 0.9300 ?
    C3 C4 . 1.374(3) ?
    C3 H3A . 0.9300 ?
    C4 C5 . 1.376(3) ?
    C4 H4A . 0.9300 ?
    C5 C6 . 1.390(2) ?
    C5 H5A . 0.9300 ?
    C6 C7 . 1.500(2) ?
    C7 H7A . 0.9700 ?
    C7 H7B . 0.9700 ?
    C8 C9 . 1.512(2) ?
    C8 H8A . 0.9700 ?
    C8 H8B . 0.9700 ?
    C9 H9A . 0.9700 ?
    C9 H9B . 0.9700 ?
    C10 C11 . 1.513(2) ?
    C10 H10A . 0.9700 ?
    C10 H10B . 0.9700 ?
    C11 H11A . 0.9700 ?
    C11 H11B . 0.9700 ?
    C12 H12A . 0.9700 ?
    C12 H12B . 0.9700 ?
    C14 C15 . 1.504(3) ?
    C14 H14A . 0.9700 ?
    C14 H14B . 0.9700 ?
    C15 H15A . 0.9600 ?
    C15 H15B . 0.9600 ?
    C15 H15C . 0.9600 ?
    C16 C17 . 1.5119(19) ?
    C17 C18 . 1.539(2) ?
    C17 C26 . 1.540(2) ?
    C17 C24 . 1.542(2) ?
    C18 C19 . 1.534(2) ?
    C18 H18A . 0.9700 ?
    C18 H18B . 0.9700 ?
    C19 C20 . 1.520(3) ?
    C19 C25 . 1.523(3) ?
    C19 H19A . 0.9800 ?
    C20 C21 . 1.512(3) ?
    C20 H20A . 0.9700 ?
    C20 H20B . 0.9700 ?
    C21 C22 . 1.515(3) ?
    C21 C26 . 1.527(2) ?
    C21 H21A . 0.9800 ?
    C22 C23 . 1.518(3) ?
    C22 H22A . 0.9700 ?
    C22 H22B . 0.9700 ?
    C23 C25 . 1.516(3) ?
    C23 C24 . 1.539(2) ?
    C23 H23A . 0.9800 ?
    C24 H24A . 0.9700 ?
    C24 H24B . 0.9700 ?
    C25 H25A . 0.9700 ?
    C25 H25B . 0.9700 ?
    C26 H26A . 0.9700 ?
    C26 H26B . 0.9700 ?
loop_
    _geom_angle_atom_site_label_1
    _geom_angle_atom_site_label_2
    _geom_angle_atom_site_label_3
    _geom_angle_site_symmetry_1
    _geom_angle_site_symmetry_3
    _geom_angle
    _geom_angle_publ_flag
    C8 N1 C11 . . 108.65(12) ?
    C8 N1 C7 . . 110.90(12) ?
    C11 N1 C7 . . 110.90(13) ?
    C12 N2 C10 . . 113.10(12) ?
    C12 N2 C9 . . 114.96(12) ?
    C10 N2 C9 . . 110.90(12) ?
    C13 N3 N4 . . 112.98(11) ?
    C13 N3 C12 . . 126.34(13) ?
    N4 N3 C12 . . 120.67(12) ?
    C16 N4 N3 . . 104.98(12) ?
    C13 N5 C16 . . 108.38(12) ?
    C13 N5 C14 . . 120.92(13) ?
    C16 N5 C14 . . 130.70(12) ?
    C2 C1 C6 . . 120.65(18) ?
    C2 C1 H1A . . 119.7 ?
    C6 C1 H1A . . 119.7 ?
    C1 C2 C3 . . 120.97(18) ?
    C1 C2 H2A . . 119.5 ?
    C3 C2 H2A . . 119.5 ?
    C4 C3 C2 . . 118.94(18) ?
    C4 C3 H3A . . 120.5 ?
    C2 C3 H3A . . 120.5 ?
    C3 C4 C5 . . 120.39(18) ?
    C3 C4 H4A . . 119.8 ?
    C5 C4 H4A . . 119.8 ?
    C4 C5 C6 . . 120.91(16) ?
    C4 C5 H5A . . 119.5 ?
    C6 C5 H5A . . 119.5 ?
    C1 C6 C5 . . 118.12(16) ?
    C1 C6 C7 . . 121.14(16) ?
    C5 C6 C7 . . 120.73(15) ?
    N1 C7 C6 . . 112.00(13) ?
    N1 C7 H7A . . 109.2 ?
    C6 C7 H7A . . 109.2 ?
    N1 C7 H7B . . 109.2 ?
    C6 C7 H7B . . 109.2 ?
    H7A C7 H7B . . 107.9 ?
    N1 C8 C9 . . 110.02(13) ?
    N1 C8 H8A . . 109.7 ?
    C9 C8 H8A . . 109.7 ?
    N1 C8 H8B . . 109.7 ?
    C9 C8 H8B . . 109.7 ?
    H8A C8 H8B . . 108.2 ?
    N2 C9 C8 . . 109.63(13) ?
    N2 C9 H9A . . 109.7 ?
    C8 C9 H9A . . 109.7 ?
    N2 C9 H9B . . 109.7 ?
    C8 C9 H9B . . 109.7 ?
    H9A C9 H9B . . 108.2 ?
    N2 C10 C11 . . 110.69(13) ?
    N2 C10 H10A . . 109.5 ?
    C11 C10 H10A . . 109.5 ?
    N2 C10 H10B . . 109.5 ?
    C11 C10 H10B . . 109.5 ?
    H10A C10 H10B . . 108.1 ?
    N1 C11 C10 . . 110.90(13) ?
    N1 C11 H11A . . 109.5 ?
    C10 C11 H11A . . 109.5 ?
    N1 C11 H11B . . 109.5 ?
    C10 C11 H11B . . 109.5 ?
    H11A C11 H11B . . 108.0 ?
    N2 C12 N3 . . 116.03(12) ?
    N2 C12 H12A . . 108.3 ?
    N3 C12 H12A . . 108.3 ?
    N2 C12 H12B . . 108.3 ?
    N3 C12 H12B . . 108.3 ?
    H12A C12 H12B . . 107.4 ?
    N3 C13 N5 . . 103.43(13) ?
    N3 C13 S1 . . 128.88(11) ?
    N5 C13 S1 . . 127.69(12) ?
    N5 C14 C15 . . 112.60(15) ?
    N5 C14 H14A . . 109.1 ?
    C15 C14 H14A . . 109.1 ?
    N5 C14 H14B . . 109.1 ?
    C15 C14 H14B . . 109.1 ?
    H14A C14 H14B . . 107.8 ?
    C14 C15 H15A . . 109.5 ?
    C14 C15 H15B . . 109.5 ?
    H15A C15 H15B . . 109.5 ?
    C14 C15 H15C . . 109.5 ?
    H15A C15 H15C . . 109.5 ?
    H15B C15 H15C . . 109.5 ?
    N4 C16 N5 . . 110.22(12) ?
    N4 C16 C17 . . 122.45(13) ?
    N5 C16 C17 . . 127.32(12) ?
    C16 C17 C18 . . 110.91(12) ?
    C16 C17 C26 . . 111.94(13) ?
    C18 C17 C26 . . 109.46(13) ?
    C16 C17 C24 . . 108.86(12) ?
    C18 C17 C24 . . 107.90(14) ?
    C26 C17 C24 . . 107.63(13) ?
    C19 C18 C17 . . 109.97(13) ?
    C19 C18 H18A . . 109.7 ?
    C17 C18 H18A . . 109.7 ?
    C19 C18 H18B . . 109.7 ?
    C17 C18 H18B . . 109.7 ?
    H18A C18 H18B . . 108.2 ?
    C20 C19 C25 . . 109.56(16) ?
    C20 C19 C18 . . 109.55(15) ?
    C25 C19 C18 . . 109.49(16) ?
    C20 C19 H19A . . 109.4 ?
    C25 C19 H19A . . 109.4 ?
    C18 C19 H19A . . 109.4 ?
    C21 C20 C19 . . 109.95(15) ?
    C21 C20 H20A . . 109.7 ?
    C19 C20 H20A . . 109.7 ?
    C21 C20 H20B . . 109.7 ?
    C19 C20 H20B . . 109.7 ?
    H20A C20 H20B . . 108.2 ?
    C20 C21 C22 . . 109.80(17) ?
    C20 C21 C26 . . 109.38(14) ?
    C22 C21 C26 . . 109.75(16) ?
    C20 C21 H21A . . 109.3 ?
    C22 C21 H21A . . 109.3 ?
    C26 C21 H21A . . 109.3 ?
    C21 C22 C23 . . 109.30(15) ?
    C21 C22 H22A . . 109.8 ?
    C23 C22 H22A . . 109.8 ?
    C21 C22 H22B . . 109.8 ?
    C23 C22 H22B . . 109.8 ?
    H22A C22 H22B . . 108.3 ?
    C25 C23 C22 . . 109.94(17) ?
    C25 C23 C24 . . 109.75(16) ?
    C22 C23 C24 . . 109.33(17) ?
    C25 C23 H23A . . 109.3 ?
    C22 C23 H23A . . 109.3 ?
    C24 C23 H23A . . 109.3 ?
    C23 C24 C17 . . 110.23(14) ?
    C23 C24 H24A . . 109.6 ?
    C17 C24 H24A . . 109.6 ?
    C23 C24 H24B . . 109.6 ?
    C17 C24 H24B . . 109.6 ?
    H24A C24 H24B . . 108.1 ?
    C23 C25 C19 . . 109.13(16) ?
    C23 C25 H25A . . 109.9 ?
    C19 C25 H25A . . 109.9 ?
    C23 C25 H25B . . 109.9 ?
    C19 C25 H25B . . 109.9 ?
    H25A C25 H25B . . 108.3 ?
    C21 C26 C17 . . 110.28(14) ?
    C21 C26 H26A . . 109.6 ?
    C17 C26 H26A . . 109.6 ?
    C21 C26 H26B . . 109.6 ?
    C17 C26 H26B . . 109.6 ?
    H26A C26 H26B . . 108.1 ?
loop_
    _geom_torsion_atom_site_label_1
    _geom_torsion_atom_site_label_2
    _geom_torsion_atom_site_label_3
    _geom_torsion_atom_site_label_4
    _geom_torsion_site_symmetry_1
    _geom_torsion_site_symmetry_2
    _geom_torsion_site_symmetry_3
    _geom_torsion_site_symmetry_4
    _geom_torsion
    _geom_torsion_publ_flag
    C13 N3 N4 C16 . . . . 0.40(16) ?
    C12 N3 N4 C16 . . . . -178.80(13) ?
    C6 C1 C2 C3 . . . . -1.0(3) ?
    C1 C2 C3 C4 . . . . 0.2(3) ?
    C2 C3 C4 C5 . . . . 0.5(3) ?
    C3 C4 C5 C6 . . . . -0.5(3) ?
    C2 C1 C6 C5 . . . . 1.1(3) ?
    C2 C1 C6 C7 . . . . -178.28(18) ?
    C4 C5 C6 C1 . . . . -0.3(3) ?
    C4 C5 C6 C7 . . . . 179.02(15) ?
    C8 N1 C7 C6 . . . . 169.20(14) ?
    C11 N1 C7 C6 . . . . -69.99(18) ?
    C1 C6 C7 N1 . . . . 104.19(18) ?
    C5 C6 C7 N1 . . . . -75.16(19) ?
    C11 N1 C8 C9 . . . . 60.95(17) ?
    C7 N1 C8 C9 . . . . -176.91(14) ?
    C12 N2 C9 C8 . . . . -172.94(12) ?
    C10 N2 C9 C8 . . . . 57.20(16) ?
    N1 C8 C9 N2 . . . . -60.32(17) ?
    C12 N2 C10 C11 . . . . 173.70(12) ?
    C9 N2 C10 C11 . . . . -55.46(16) ?
    C8 N1 C11 C10 . . . . -59.08(18) ?
    C7 N1 C11 C10 . . . . 178.79(13) ?
    N2 C10 C11 N1 . . . . 56.68(18) ?
    C10 N2 C12 N3 . . . . 55.67(17) ?
    C9 N2 C12 N3 . . . . -73.11(17) ?
    C13 N3 C12 N2 . . . . -105.86(17) ?
    N4 N3 C12 N2 . . . . 73.21(18) ?
    N4 N3 C13 N5 . . . . -0.21(16) ?
    C12 N3 C13 N5 . . . . 178.92(13) ?
    N4 N3 C13 S1 . . . . 179.12(11) ?
    C12 N3 C13 S1 . . . . -1.7(2) ?
    C16 N5 C13 N3 . . . . -0.04(16) ?
    C14 N5 C13 N3 . . . . -179.29(14) ?
    C16 N5 C13 S1 . . . . -179.39(12) ?
    C14 N5 C13 S1 . . . . 1.4(2) ?
    C13 N5 C14 C15 . . . . 77.74(18) ?
    C16 N5 C14 C15 . . . . -101.32(19) ?
    N3 N4 C16 N5 . . . . -0.41(15) ?
    N3 N4 C16 C17 . . . . -179.14(13) ?
    C13 N5 C16 N4 . . . . 0.30(17) ?
    C14 N5 C16 N4 . . . . 179.45(15) ?
    C13 N5 C16 C17 . . . . 178.95(14) ?
    C14 N5 C16 C17 . . . . -1.9(3) ?
    N4 C16 C17 C18 . . . . 109.96(16) ?
    N5 C16 C17 C18 . . . . -68.55(19) ?
    N4 C16 C17 C26 . . . . -127.47(15) ?
    N5 C16 C17 C26 . . . . 54.03(19) ?
    N4 C16 C17 C24 . . . . -8.6(2) ?
    N5 C16 C17 C24 . . . . 172.88(15) ?
    C16 C17 C18 C19 . . . . -178.70(14) ?
    C26 C17 C18 C19 . . . . 57.30(18) ?
    C24 C17 C18 C19 . . . . -59.55(18) ?
    C17 C18 C19 C20 . . . . -58.9(2) ?
    C17 C18 C19 C25 . . . . 61.3(2) ?
    C25 C19 C20 C21 . . . . -59.28(19) ?
    C18 C19 C20 C21 . . . . 60.8(2) ?
    C19 C20 C21 C22 . . . . 59.44(19) ?
    C19 C20 C21 C26 . . . . -61.1(2) ?
    C20 C21 C22 C23 . . . . -59.6(2) ?
    C26 C21 C22 C23 . . . . 60.7(2) ?
    C21 C22 C23 C25 . . . . 60.2(2) ?
    C21 C22 C23 C24 . . . . -60.4(2) ?
    C25 C23 C24 C17 . . . . -60.1(2) ?
    C22 C23 C24 C17 . . . . 60.5(2) ?
    C16 C17 C24 C23 . . . . 179.36(15) ?
    C18 C17 C24 C23 . . . . 58.92(19) ?
    C26 C17 C24 C23 . . . . -59.11(19) ?
    C22 C23 C25 C19 . . . . -60.1(2) ?
    C24 C23 C25 C19 . . . . 60.2(2) ?
    C20 C19 C25 C23 . . . . 59.33(19) ?
    C18 C19 C25 C23 . . . . -60.8(2) ?
    C20 C21 C26 C17 . . . . 59.6(2) ?
    C22 C21 C26 C17 . . . . -60.88(19) ?
    C16 C17 C26 C21 . . . . 178.81(13) ?
    C18 C17 C26 C21 . . . . -57.80(18) ?
    C24 C17 C26 C21 . . . . 59.22(18) ?
_iucr_refine_instructions_details
;
TITL  HT7 in P-1
CELL 1.54178  10.5618  11.2123  11.3084  89.974  77.619  70.842
ZERR    2.00   0.0002   0.0002   0.0002   0.001   0.001   0.001
LATT  1
SFAC C H N S
UNIT 52 74 10 2
TEMP 23.000
SIZE 0.388 0.512 0.692
omit -4 135
L.S. 20
BOND $H
FMAP 2
PLAN 20
CONF
ACTA
SIZE 0.388 0.512 0.692
WGHT    0.060000    0.241900
WGHT      0.0605      0.2192
EXTI    0.003323
FVAR       0.88875
S1    4    0.226764    0.185269    0.138499    11.00000    0.05977    0.04216 =
         0.09335   -0.00411   -0.00459   -0.01145
N1    3   -0.341699    0.236350    0.028123    11.00000    0.04356    0.04996 =
         0.05043    0.00365   -0.00689   -0.01416
N2    3   -0.165397    0.166851    0.194353    11.00000    0.05654    0.03669 =
         0.05292    0.00676   -0.01399   -0.01877
N3    3   -0.039071    0.292708    0.263579    11.00000    0.05681    0.03476 =
         0.05687    0.00295   -0.01134   -0.01978
N4    3   -0.133375    0.407594    0.314098    11.00000    0.05382    0.03874 =
         0.05524    0.00238   -0.00968   -0.01998
N5    3    0.065282    0.427390    0.225921    11.00000    0.04755    0.03686 =
         0.06071    0.00291   -0.01120   -0.01781
C1    1   -0.318814    0.166686   -0.271785    11.00000    0.08120    0.05590 =
         0.06605   -0.00180   -0.01427   -0.01994
AFIX  43
H1A   2   -0.291277    0.080710   -0.259820    11.00000   -1.20000
AFIX   0
C2    1   -0.284780    0.205617   -0.385711    11.00000    0.10220    0.07374 =
         0.05679   -0.01156   -0.00348   -0.02821
AFIX  43
H2A   2   -0.233121    0.145656   -0.449789    11.00000   -1.20000
AFIX   0
C3    1   -0.326008    0.332208   -0.406555    11.00000    0.08409    0.07754 =
         0.05639    0.00627   -0.01489   -0.03682
AFIX  43
H3A   2   -0.302840    0.357918   -0.484041    11.00000   -1.20000
AFIX   0
C4    1   -0.401894    0.419868   -0.311052    11.00000    0.07003    0.05919 =
         0.07102    0.00707   -0.02132   -0.02350
AFIX  43
H4A   2   -0.431026    0.505580   -0.324022    11.00000   -1.20000
AFIX   0
C5    1   -0.435053    0.381583   -0.196305    11.00000    0.05562    0.05967 =
         0.06090   -0.00487   -0.01030   -0.01642
AFIX  43
H5A   2   -0.485910    0.441912   -0.132322    11.00000   -1.20000
AFIX   0
C6    1   -0.393578    0.253963   -0.174704    11.00000    0.04631    0.06080 =
         0.05733    0.00178   -0.01519   -0.02004
C7    1   -0.428029    0.212798   -0.049120    11.00000    0.05197    0.06911 =
         0.06142    0.00680   -0.01318   -0.02575
AFIX  23
H7A   2   -0.524021    0.258128   -0.012218    11.00000   -1.20000
H7B   2   -0.415388    0.123115   -0.054167    11.00000   -1.20000
AFIX   0
C8    1   -0.393678    0.218423    0.154578    11.00000    0.05025    0.06433 =
         0.05522    0.00598   -0.00517   -0.02304
AFIX  23
H8A   2   -0.389972    0.131250    0.162362    11.00000   -1.20000
H8B   2   -0.488892    0.272659    0.181310    11.00000   -1.20000
AFIX   0
C9    1   -0.308211    0.249997    0.233225    11.00000    0.05504    0.06110 =
         0.05004    0.00064   -0.00243   -0.02303
AFIX  23
H9A   2   -0.313113    0.337583    0.226608    11.00000   -1.20000
H9B   2   -0.344082    0.239255    0.317479    11.00000   -1.20000
AFIX   0
C10   1   -0.110602    0.177451    0.066778    11.00000    0.04445    0.05012 =
         0.05560    0.00051   -0.00699   -0.00918
AFIX  23
H10A  2   -0.017852    0.117514    0.041545    11.00000   -1.20000
H10B  2   -0.106409    0.261973    0.055669    11.00000   -1.20000
AFIX   0
C11   1   -0.199994    0.151355   -0.010956    11.00000    0.04891    0.06024 =
         0.05504   -0.00575   -0.00726   -0.00877
AFIX  23
H11A  2   -0.164109    0.162441   -0.095111    11.00000   -1.20000
H11B  2   -0.197576    0.064334   -0.005389    11.00000   -1.20000
AFIX   0
C12   1   -0.077200    0.177194    0.270781    11.00000    0.06679    0.03722 =
         0.05936    0.01232   -0.01994   -0.02471
AFIX  23
H12A  2    0.006610    0.104421    0.250594    11.00000   -1.20000
H12B  2   -0.122168    0.172885    0.354211    11.00000   -1.20000
AFIX   0
C13   1    0.083955    0.300565    0.208955    11.00000    0.05523    0.03847 =
         0.05716    0.00475   -0.01509   -0.01842
C14   1    0.176694    0.476758    0.177873    11.00000    0.04787    0.04504 =
         0.08746    0.00193   -0.00886   -0.02116
AFIX  23
H14A  2    0.261816    0.419733    0.193721    11.00000   -1.20000
H14B  2    0.157110    0.558336    0.220058    11.00000   -1.20000
AFIX   0
C15   1    0.195515    0.491653    0.043708    11.00000    0.07169    0.06144 =
         0.08622    0.01120    0.00446   -0.02505
AFIX 137
H15A  2    0.260934    0.534437    0.018538    11.00000   -1.50000
H15B  2    0.108961    0.540373    0.026364    11.00000   -1.50000
H15C  2    0.228667    0.409659    0.000574    11.00000   -1.50000
AFIX   0
C16   1   -0.068219    0.488476    0.289828    11.00000    0.04893    0.03744 =
         0.05198    0.00410   -0.01382   -0.01763
C17   1   -0.134673    0.627621    0.331068    11.00000    0.04829    0.03514 =
         0.05805    0.00266   -0.01447   -0.01520
C18   1   -0.071996    0.663315    0.430947    11.00000    0.06588    0.04556 =
         0.06318    0.00192   -0.02505   -0.01490
AFIX  23
H18A  2   -0.083281    0.612244    0.499089    11.00000   -1.20000
H18B  2    0.025708    0.646411    0.399732    11.00000   -1.20000
AFIX   0
C19   1   -0.143252    0.804083    0.473364    11.00000    0.08160    0.05018 =
         0.07468   -0.00943   -0.02918   -0.01872
AFIX  13
H19A  2   -0.101466    0.826378    0.535713    11.00000   -1.20000
AFIX   0
C20   1   -0.126303    0.883830    0.366217    11.00000    0.07869    0.03777 =
         0.09976   -0.00299   -0.01508   -0.02299
AFIX  23
H20A  2   -0.169168    0.972944    0.393274    11.00000   -1.20000
H20B  2   -0.029235    0.867837    0.332351    11.00000   -1.20000
AFIX   0
C21   1   -0.192108    0.851629    0.270039    11.00000    0.08308    0.04086 =
         0.07414    0.01376   -0.01960   -0.01369
AFIX  13
H21A  2   -0.181597    0.904231    0.201864    11.00000   -1.20000
AFIX   0
C22   1   -0.343795    0.876741    0.322565    11.00000    0.07416    0.05025 =
         0.10612    0.00367   -0.03376   -0.00295
AFIX  23
H22A  2   -0.386057    0.856217    0.260822    11.00000   -1.20000
H22B  2   -0.389341    0.965658    0.349524    11.00000   -1.20000
AFIX   0
C23   1   -0.360110    0.796236    0.428928    11.00000    0.05247    0.05182 =
         0.10445   -0.00684   -0.00340   -0.01000
AFIX  13
H23A  2   -0.458248    0.812395    0.462785    11.00000   -1.20000
AFIX   0
C24   1   -0.289464    0.655448    0.384661    11.00000    0.05262    0.05003 =
         0.09101   -0.00136   -0.00886   -0.01944
AFIX  23
H24A  2   -0.331729    0.634203    0.323265    11.00000   -1.20000
H24B  2   -0.301402    0.603565    0.452009    11.00000   -1.20000
AFIX   0
C25   1   -0.295747    0.829297    0.526288    11.00000    0.08959    0.05226 =
         0.07627   -0.00859   -0.00058   -0.01305
AFIX  23
H25A  2   -0.307065    0.778393    0.594559    11.00000   -1.20000
H25B  2   -0.340940    0.917797    0.555009    11.00000   -1.20000
AFIX   0
C26   1   -0.121172    0.712243    0.225116    11.00000    0.06988    0.04460 =
         0.05875    0.00708   -0.01804   -0.01639
AFIX  23
H26A  2   -0.024620    0.696915    0.189426    11.00000   -1.20000
H26B  2   -0.162721    0.691383    0.162971    11.00000   -1.20000
HKLF 4 1 1 0 0 0 -1 0 0 0 -1
REM   HA7 in P-1
REM R1 =  0.0403 for   3986 Fo > 4sig(Fo)  and  0.0428 for all   4319 data
REM    291 parameters refined using      0 restraints
END
WGHT      0.0605      0.2192
REM Highest difference peak  0.218,  deepest hole -0.193,  1-sigma level  0.033
Q1    1  -0.0977  0.5574  0.3074  11.00000  0.05    0.22
Q2    1  -0.2077  0.6437  0.3534  11.00000  0.05    0.19
Q3    1   0.1776  0.2452  0.2165  11.00000  0.05    0.18
Q4    1   0.0844  0.3601  0.2230  11.00000  0.05    0.16
Q5    1  -0.1072  0.6425  0.3800  11.00000  0.05    0.16
Q6    1  -0.0014  0.4625  0.2313  11.00000  0.05    0.16
Q7    1   0.1579  0.1692  0.1631  11.00000  0.05    0.15
Q8    1  -0.1274  0.6609  0.2772  11.00000  0.05    0.14
Q9    1  -0.1717  0.0994  0.1921  11.00000  0.05    0.14
Q10   1   0.0578  0.1138  0.2133  11.00000  0.05    0.14
Q11   1  -0.2191  0.4261  0.3274  11.00000  0.05    0.14
Q12   1  -0.4505  0.3174 -0.1956  11.00000  0.05    0.13
Q13   1  -0.3223  0.3750 -0.3440  11.00000  0.05    0.13
Q14   1  -0.3460  0.2164 -0.2112  11.00000  0.05    0.12
Q15   1  -0.1581  0.7819  0.2446  11.00000  0.05    0.12
Q16   1  -0.2602  0.8559  0.2983  11.00000  0.05    0.12
Q17   1  -0.3777  0.3164 -0.1761  11.00000  0.05    0.11
Q18   1  -0.2336  0.1876  0.2143  11.00000  0.05    0.11
Q19   1  -0.0995  0.4416  0.3367  11.00000  0.05    0.11
Q20   1  -0.1689  0.8629  0.3234  11.00000  0.05    0.11
;
