# Supplementary material for: 3-(Adamantan-1-yl)-1-[(4-benzyl­piperazin-1-yl)meth­yl]-4-ethyl-1H-1,2,4-triazole-5(4H)-thione
Source: Acta Crystallogr Sect E Struct Rep Online. 2013 Nov 23;69(Pt 12):o1813–4. doi: 10.1107/S1600536813031127 (PMC3885067; doi:10.1107/S1600536813031127)
Supplement: Supplementary file 2 [file e-69-o1813-Isup2.hkl]

# 
# h,k,l, Fc-squared, Fo-squared, sigma(Fo-squared) and status flag 
# 
data_I
_shelx_title '  HT7 in P-1' 
_shelx_refln_list_code          4 
_shelx_F_calc_maximum      126.87 
_exptl_crystal_F_000       488.00 
_reflns_d_resolution_high  0.8344 
 
loop_ 
 _symmetry_equiv_pos_as_xyz 
 'x, y, z' 
 '-x, -y, -z' 
 
_cell_length_a    10.5618 
_cell_length_b    11.2123 
_cell_length_c    11.3084 
_cell_angle_alpha  89.974 
_cell_angle_beta   77.619 
_cell_angle_gamma  70.842 
 
_shelx_F_squared_multiplier     1.000 
 
loop_ 
 _refln_index_h 
 _refln_index_k 
 _refln_index_l 
 _refln_F_squared_calc 
 _refln_F_squared_meas 
 _refln_F_squared_sigma 
 _refln_observed_status 
   1   0   0     2701.68     2758.02    103.22 o 
   2   0   0     3225.42     3293.95    123.24 o 
   3   0   0        0.17        1.31      0.47 o 
   4   0   0     2377.23     2448.71     47.90 o 
   5   0   0       28.98       31.62      0.89 o 
   6   0   0       16.15       13.98      2.62 o 
   7   0   0       39.97       41.87      1.54 o 
   8   0   0       79.07       73.18      1.13 o 
   9   0   0        5.89        8.05      0.38 o 
  10   0   0        1.76        2.27      0.53 o 
  11   0   0       20.61       21.16      0.60 o 
 -11   1   0        0.74        0.50      0.14 o 
 -10   1   0        0.36        0.15      0.17 o 
  -9   1   0      133.94      115.56      1.85 o 
  -8   1   0       15.27       17.34      0.52 o 
  -7   1   0      126.61      113.40      2.61 o 
  -6   1   0       84.44       92.81      2.49 o 
  -5   1   0      224.89      254.57      6.60 o 
  -4   1   0       21.06       21.30      0.68 o 
  -3   1   0      646.03      621.56     13.55 o 
  -2   1   0      769.29      832.93     31.25 o 
  -1   1   0      662.30      615.55     27.69 o 
   0   1   0      555.71      626.30     20.46 o 
   2   1   0    10734.96    10920.91    408.42 o 
   3   1   0     1466.76     1416.20     46.52 o 
   4   1   0       61.86       62.57      2.23 o 
   5   1   0        4.96        7.61      0.43 o 
   6   1   0       35.08       55.01      1.65 o 
   7   1   0       46.16       49.41      1.59 o 
   8   1   0      357.20      357.96      5.49 o 
   9   1   0        1.08        0.75      0.18 o 
  10   1   0        7.28        4.57      0.29 o 
  11   1   0        0.52        0.21      0.19 o 
 -10   2   0       24.27       30.35      1.71 o 
  -9   2   0        1.10        1.85      0.22 o 
  -8   2   0       45.67       43.81      0.95 o 
  -7   2   0        0.19        0.20      0.60 o 
  -6   2   0       68.88       61.66      4.15 o 
  -5   2   0       18.71       19.05      0.77 o 
  -4   2   0       42.78       38.46      1.21 o 
  -3   2   0     1521.73     1429.91     25.54 o 
  -2   2   0      125.38      130.78      3.13 o 
  -1   2   0      452.04      467.16     21.09 o 
   0   2   0    14902.67    12127.72   1536.56 o 
   1   2   0      202.85      177.90      8.03 o 
   2   2   0     4055.82     3713.32    121.02 o 
   3   2   0      492.74      499.10     12.39 o 
   4   2   0     1219.88     1276.45     31.44 o 
   5   2   0      224.64      224.88      5.76 o 
   6   2   0       20.23       37.02      1.87 o 
   7   2   0        9.01        7.50      0.57 o 
   8   2   0        0.82        2.43      0.53 o 
   9   2   0      259.23      252.05      3.86 o 
  10   2   0      121.15      118.63      2.24 o 
  11   2   0       14.23       16.80      0.51 o 
  12   2   0        3.52        3.84      0.28 o 
 -10   3   0        5.55        5.20      0.26 o 
  -9   3   0       23.84       21.82      0.61 o 
  -8   3   0       21.64       20.02      0.60 o 
  -7   3   0      267.86      232.07      3.47 o 
  -6   3   0        2.92        7.59      5.50 o 
  -5   3   0      397.58      407.75     15.52 o 
  -4   3   0      380.85      428.17     10.63 o 
  -3   3   0      923.53      952.53     20.21 o 
  -2   3   0      795.86      753.28     28.08 o 
  -1   3   0      245.88      221.54      6.57 o 
   0   3   0     9544.09     9105.49    321.41 o 
   1   3   0     1018.02      999.85     24.47 o 
   2   3   0     6391.03     6117.10    128.53 o 
   3   3   0      596.45      601.64     14.53 o 
   4   3   0      579.38      588.60     18.10 o 
   5   3   0      492.49      549.79     12.85 o 
   6   3   0       69.40       97.04      2.82 o 
   7   3   0       24.79       22.15      0.95 o 
   8   3   0        1.77        2.08      0.24 o 
   9   3   0        0.31        0.55      0.19 o 
  10   3   0        0.14        1.39      0.57 o 
  11   3   0        0.06        0.04      0.14 o 
  12   3   0        0.42        1.08      0.15 o 
  -9   4   0       50.97       51.13      1.90 o 
  -8   4   0        7.95        9.75      0.41 o 
  -7   4   0       71.96       72.99      1.35 o 
  -6   4   0      256.97      246.88      3.27 o 
  -5   4   0       21.72       21.70      2.45 o 
  -4   4   0       31.63       30.76      1.58 o 
  -3   4   0     1702.21     1707.83     35.84 o 
  -2   4   0      218.12      220.89      5.45 o 
  -1   4   0       90.06       97.14      3.31 o 
   0   4   0      290.69      326.54      9.20 o 
   1   4   0      540.46      567.98     11.02 o 
   2   4   0        4.43        4.00      0.26 o 
   3   4   0      908.51      834.48     17.66 o 
   4   4   0        1.95        2.81      1.09 o 
   5   4   0      574.20      604.56     18.61 o 
   6   4   0      462.73      491.77     11.74 o 
   7   4   0        0.86        0.55      0.41 o 
   8   4   0       87.56       80.75      1.41 o 
   9   4   0        5.28        5.42      0.32 o 
  10   4   0       30.34       34.42      1.35 o 
  11   4   0        0.39        0.33      0.17 o 
  12   4   0        0.07        0.34      0.13 o 
  -9   5   0        5.25        5.96      0.82 o 
  -8   5   0       13.57       14.29      1.41 o 
  -7   5   0       30.96       32.37      0.89 o 
  -6   5   0       41.45       43.43      1.41 o 
  -5   5   0       12.70       11.66      0.91 o 
  -4   5   0       51.63       68.60      3.24 o 
  -3   5   0       17.67       20.85      1.50 o 
  -2   5   0        7.49       16.46      0.99 o 
  -1   5   0     1364.19     1453.30     36.85 o 
   0   5   0     1137.02     1320.86     36.96 o 
   1   5   0        1.46        3.08      0.32 o 
   2   5   0     1936.00     2023.15     48.16 o 
   3   5   0       84.08       91.84      2.61 o 
   4   5   0        0.29        1.05      0.22 o 
   5   5   0       41.69       40.28      1.58 o 
   6   5   0      130.57      126.87      4.47 o 
   7   5   0       10.12        9.39      0.62 o 
   8   5   0      107.10      108.84      2.13 o 
   9   5   0       70.09       69.11      1.63 o 
  10   5   0        2.19        1.45      0.71 o 
  11   5   0        4.81        6.17      0.64 o 
  12   5   0       18.20       17.13      0.56 o 
  -8   6   0       12.70       12.29      0.84 o 
  -7   6   0       31.37       32.66      1.29 o 
  -6   6   0       24.61       21.83      1.23 o 
  -5   6   0       23.84       23.50      1.81 o 
  -4   6   0       75.01       67.58      1.80 o 
  -3   6   0      585.42      623.08     24.42 o 
  -2   6   0      331.24      313.94     11.44 o 
  -1   6   0      286.08      286.48     10.73 o 
   0   6   0     1016.59     1070.82     37.92 o 
   1   6   0      813.49      879.89     31.18 o 
   2   6   0      901.68      984.82     35.60 o 
   3   6   0       11.21       11.57      0.54 o 
   4   6   0      182.23      202.18      5.38 o 
   5   6   0       50.47       55.18      1.73 o 
   6   6   0      100.90       85.38      3.12 o 
   7   6   0      125.64      118.10      4.24 o 
   8   6   0      106.38      109.11      2.32 o 
   9   6   0       37.19       35.13      1.21 o 
  10   6   0        0.40        0.92      0.70 o 
  11   6   0        1.43        1.33      0.34 o 
  12   6   0       19.64       22.49      0.67 o 
  -7   7   0        6.79        5.24      0.63 o 
  -6   7   0       32.00       32.46      1.62 o 
  -5   7   0       17.19       17.27      1.22 o 
  -4   7   0       72.48       69.74      2.14 o 
  -3   7   0      119.30      104.32      2.17 o 
  -2   7   0        0.16        0.90      1.16 o 
  -1   7   0      769.40      787.72     29.33 o 
   0   7   0        0.04        0.01      0.82 o 
   1   7   0        0.63        1.47      1.10 o 
   2   7   0      455.24      530.65     20.61 o 
   3   7   0       21.50       16.67      1.90 o 
   4   7   0      106.70      125.83      6.71 o 
   5   7   0       81.62       83.92      6.97 o 
   6   7   0       55.26       63.44      2.44 o 
   7   7   0        5.04        5.60      0.53 o 
   8   7   0        6.39        6.63      0.52 o 
   9   7   0        0.43       -0.05      0.68 o 
  10   7   0        1.78        2.00      0.70 o 
  11   7   0        5.65        5.69      0.75 o 
  12   7   0        1.80        2.53      0.51 o 
  -6   8   0       39.92       45.01      1.38 o 
  -5   8   0       12.26       12.82      0.98 o 
  -4   8   0       14.06       10.78      0.88 o 
  -3   8   0        0.10        0.06      0.55 o 
  -2   8   0       15.10       17.48      0.87 o 
  -1   8   0      238.10      215.65      4.58 o 
   0   8   0      159.76      165.43      6.49 o 
   1   8   0       30.65       38.94      2.45 o 
   2   8   0      274.68      261.39     10.52 o 
   3   8   0       29.44       32.16      3.68 o 
   4   8   0      216.88      217.07      8.35 o 
   5   8   0       24.77       18.81      1.73 o 
   6   8   0      132.91      119.61      2.28 o 
   7   8   0      172.55      150.14      3.71 o 
   8   8   0       23.96       15.66      0.82 o 
   9   8   0        3.02        2.56      1.24 o 
  10   8   0        0.04       -0.06      0.66 o 
  11   8   0       11.04       14.32      1.02 o 
  -5   9   0       29.85       31.74      1.11 o 
  -4   9   0        9.74       11.77      0.81 o 
  -3   9   0      173.60      167.64      3.26 o 
  -2   9   0       40.45       37.35      1.12 o 
  -1   9   0      230.96      205.00      3.63 o 
   0   9   0      146.40      128.56      2.65 o 
   1   9   0       44.20       45.13      1.09 o 
   2   9   0        4.30        3.59      0.34 o 
   3   9   0      120.98      115.16      2.33 o 
   4   9   0        1.51        3.06      1.09 o 
   5   9   0       14.17       21.36      1.35 o 
   6   9   0       69.86       62.82      1.37 o 
   7   9   0        4.45        5.23      0.87 o 
   8   9   0       74.52       74.23      3.46 o 
   9   9   0        7.05        5.99      1.36 o 
  10   9   0        0.10       -0.28      0.91 o 
  11   9   0        2.68        3.54      0.90 o 
  -4  10   0       34.59       39.23      1.78 o 
  -3  10   0       25.11       25.94      1.73 o 
  -2  10   0       31.32       28.53      1.94 o 
  -1  10   0        1.85        2.34      0.31 o 
   0  10   0       78.21       73.70      1.41 o 
   1  10   0      174.68      157.76      2.55 o 
   2  10   0        2.74        3.98      0.37 o 
   3  10   0      320.59      303.42      5.10 o 
   4  10   0      221.12      208.47      3.46 o 
   5  10   0       10.81        9.14      0.47 o 
   6  10   0       55.47       51.94      1.33 o 
   7  10   0       26.66       27.90      1.09 o 
   8  10   0       25.25       27.10      2.18 o 
   9  10   0       36.67       42.70      2.43 o 
  10  10   0        8.08        8.28      1.20 o 
  -3  11   0       11.00        9.16      0.95 o 
  -2  11   0        6.50        6.41      1.02 o 
  -1  11   0      102.59      109.43      2.41 o 
   0  11   0       14.90       17.38      0.65 o 
   1  11   0       34.22       33.91      0.95 o 
   2  11   0       69.69       73.01      1.60 o 
   3  11   0       14.82       15.23      0.72 o 
   4  11   0      129.70      127.21      2.10 o 
   5  11   0      218.24      214.58      3.41 o 
   6  11   0        0.12        0.27      0.27 o 
   7  11   0        3.34        4.65      0.68 o 
   8  11   0       52.31       66.81      1.89 o 
   9  11   0        1.66        3.47      1.03 o 
  10  11   0        4.40        5.68      0.93 o 
   0  12   0       12.57       12.36      0.45 o 
   1  12   0       43.13       48.53      1.13 o 
   2  12   0       21.71       23.56      0.66 o 
   3  12   0        9.86        8.23      0.45 o 
   4  12   0        0.61        0.35      0.25 o 
   5  12   0       19.88       21.90      0.69 o 
   6  12   0        0.49        0.52      0.57 o 
   7  12   0        2.27        2.69      0.32 o 
   8  12   0       15.18       18.92      1.17 o 
   2  13   0       29.64       37.68      0.86 o 
   3  13   0       48.92       56.00      1.08 o 
   4  13   0       12.50       12.05      0.42 o 
   5  13   0       32.02       32.58      0.88 o 
   6  13   0        0.06        0.05      0.49 o 
  -6 -13   1       12.55       12.39      0.49 o 
  -5 -13   1       27.45       29.93      0.79 o 
  -4 -13   1        0.19       -0.16      0.20 o 
  -3 -13   1        0.86        0.81      0.20 o 
  -2 -13   1       12.66       15.38      0.67 o 
  -1 -13   1        0.70        0.81      0.24 o 
  -8 -12   1       34.86       33.13      1.49 o 
  -7 -12   1       43.79       47.70      1.85 o 
  -6 -12   1        0.87        1.04      0.45 o 
  -5 -12   1        0.01        0.98      0.61 o 
  -4 -12   1       47.02       46.92      1.02 o 
  -3 -12   1        2.98        1.80      0.33 o 
  -2 -12   1       28.36       30.23      1.68 o 
  -1 -12   1        1.22        1.43      0.26 o 
   0 -12   1        6.29        7.84      0.83 o 
   1 -12   1        1.02        0.79      0.49 o 
  -9 -11   1       12.12       12.67      1.36 o 
  -8 -11   1        1.64        1.32      0.59 o 
  -7 -11   1       85.32       84.70      2.74 o 
  -6 -11   1       13.11       10.89      0.59 o 
  -5 -11   1       21.15       22.70      0.97 o 
  -4 -11   1        1.78        2.71      0.43 o 
  -3 -11   1        2.28        2.17      0.33 o 
  -2 -11   1       39.99       38.59      1.07 o 
  -1 -11   1       12.96       14.84      0.60 o 
   0 -11   1        9.19        7.34      0.43 o 
   1 -11   1        2.02        3.09      0.34 o 
   2 -11   1        6.52        6.59      0.42 o 
   3 -11   1        1.29        2.06      0.70 o 
 -10 -10   1        0.49        0.81      0.83 o 
  -9 -10   1       13.04       13.59      1.56 o 
  -8 -10   1       39.38       41.78      1.93 o 
  -7 -10   1       28.16       24.79      1.38 o 
  -6 -10   1        3.87        3.65      0.41 o 
  -5 -10   1       10.96       13.04      0.63 o 
  -4 -10   1       17.74       13.27      0.63 o 
  -3 -10   1       96.62       85.48      1.97 o 
  -2 -10   1        2.26        0.86      0.38 o 
  -1 -10   1       25.92       24.29      0.85 o 
   0 -10   1       72.01       69.63      1.36 o 
   1 -10   1       96.32       95.49      2.23 o 
   2 -10   1       20.61       19.88      0.77 o 
   3 -10   1       71.81       71.09      1.93 o 
   4 -10   1       24.22       24.44      1.02 o 
 -11  -9   1        0.27       -0.28      0.68 o 
 -10  -9   1        0.38        1.10      0.91 o 
  -9  -9   1        3.93        3.06      1.20 o 
  -8  -9   1        3.62        2.83      1.24 o 
  -7  -9   1       81.54       74.93      2.12 o 
  -6  -9   1       71.46       61.52      1.47 o 
  -5  -9   1        3.78        3.90      0.39 o 
  -4  -9   1        9.33        7.16      0.44 o 
  -3  -9   1      198.01      193.54      4.32 o 
  -2  -9   1      420.66      414.41      6.92 o 
  -1  -9   1       52.88       52.20      1.16 o 
   0  -9   1      500.03      472.40      6.23 o 
   1  -9   1      325.99      314.82      5.34 o 
   2  -9   1       32.20       30.33      1.35 o 
   3  -9   1       13.57       12.94      1.07 o 
   4  -9   1        8.58        9.15      0.75 o 
   5  -9   1       10.62       11.99      0.84 o 
   6  -9   1        7.70        8.19      0.63 o 
 -11  -8   1       16.01       16.54      0.94 o 
 -10  -8   1       63.55       67.85      1.98 o 
  -9  -8   1       29.00       35.62      1.72 o 
  -8  -8   1        5.54        4.01      0.87 o 
  -7  -8   1       84.97       85.77      1.95 o 
  -6  -8   1       39.27       31.75      1.28 o 
  -5  -8   1      188.70      178.24      4.93 o 
  -4  -8   1      211.25      227.53      8.67 o 
  -3  -8   1       43.85       38.44      3.54 o 
  -2  -8   1       44.81       49.35      4.04 o 
  -1  -8   1      184.15      187.02      9.50 o 
   0  -8   1       37.16       28.94      3.31 o 
   1  -8   1      291.46      278.40      4.69 o 
   2  -8   1        6.35        4.49      0.38 o 
   3  -8   1       52.56       46.00      1.24 o 
   4  -8   1       20.10       19.41      0.99 o 
   5  -8   1        6.28        4.71      0.73 o 
   6  -8   1       15.02       17.59      0.82 o 
   7  -8   1        1.14        0.93      0.62 o 
 -11  -7   1        3.75        5.76      0.69 o 
 -10  -7   1      118.29      119.56      4.21 o 
  -9  -7   1       77.46       77.06      2.17 o 
  -8  -7   1       26.01       29.92      1.05 o 
  -7  -7   1      203.63      192.46      4.55 o 
  -6  -7   1      237.61      228.68      7.84 o 
  -5  -7   1       13.30       12.39      0.70 o 
  -4  -7   1      170.12      167.77      4.67 o 
  -3  -7   1       16.31       13.60      0.68 o 
  -2  -7   1        1.63        1.04      0.98 o 
  -1  -7   1       15.49       16.04      1.36 o 
   0  -7   1      504.54      526.19     20.05 o 
   1  -7   1      655.92      653.72     25.52 o 
   2  -7   1        0.46        0.11      0.98 o 
   3  -7   1      386.70      364.15      5.59 o 
   4  -7   1      138.80      131.01      2.85 o 
   5  -7   1        0.83        0.56      0.59 o 
   6  -7   1        0.33        0.04      0.53 o 
   7  -7   1        1.80        2.56      0.58 o 
 -12  -6   1        0.13        0.26      0.42 o 
 -11  -6   1        5.73        4.74      0.70 o 
 -10  -6   1      161.77      164.70      3.79 o 
  -9  -6   1      161.64      159.61      3.92 o 
  -8  -6   1       94.99       87.37      2.06 o 
  -7  -6   1        4.02        3.52      0.45 o 
  -6  -6   1      119.52      108.14      3.90 o 
  -5  -6   1       12.14        6.72      0.47 o 
  -4  -6   1       19.10       23.69      2.16 o 
  -3  -6   1     1684.46     1790.00     42.95 o 
  -2  -6   1     1382.24     1528.53     36.84 o 
  -1  -6   1      201.97      193.69      8.89 o 
   0  -6   1       29.54       48.04      2.85 o 
   1  -6   1       10.30       10.00      1.41 o 
   2  -6   1      110.46       98.00      5.24 o 
   3  -6   1      280.36      307.87     11.41 o 
   4  -6   1        9.16        8.54      0.89 o 
   5  -6   1      357.23      351.37      6.19 o 
   6  -6   1       17.47       15.11      1.02 o 
   7  -6   1       24.40       25.65      1.85 o 
   8  -6   1       52.88       53.02      1.90 o 
 -12  -5   1        6.41        7.18      0.35 o 
 -11  -5   1       42.23       48.06      0.91 o 
 -10  -5   1       55.28       56.20      1.12 o 
  -9  -5   1       85.84       87.40      2.36 o 
  -8  -5   1      275.31      250.49      3.69 o 
  -7  -5   1       20.51       23.59      1.15 o 
  -6  -5   1      203.07      210.95      7.23 o 
  -5  -5   1      240.74      264.02      6.61 o 
  -4  -5   1      198.32      261.93      6.45 o 
  -3  -5   1       81.01      110.47      2.86 o 
  -2  -5   1     1029.13     1155.95     27.62 o 
  -1  -5   1        4.56        7.23      0.30 o 
   0  -5   1      568.04      579.44     12.57 o 
   1  -5   1       17.10       12.13      0.67 o 
   2  -5   1      502.02      545.09     15.58 o 
   3  -5   1      295.14      289.82     10.84 o 
   4  -5   1        1.08        3.64      1.04 o 
   5  -5   1      338.36      307.31      4.56 o 
   6  -5   1      108.72      104.36      1.75 o 
   7  -5   1        5.65        5.56      0.39 o 
   8  -5   1        1.27        1.17      0.24 o 
   9  -5   1        0.97        1.30      0.20 o 
 -12  -4   1        2.51        2.08      0.16 o 
 -11  -4   1        5.20        5.58      0.28 o 
 -10  -4   1        0.27        1.36      0.60 o 
  -9  -4   1        4.38        4.17      0.38 o 
  -8  -4   1        2.83        4.38      0.37 o 
  -7  -4   1        0.06        0.12      0.24 o 
  -6  -4   1      204.99      206.41      5.33 o 
  -5  -4   1       29.04       38.04      1.35 o 
  -4  -4   1      740.59      777.92     18.82 o 
  -3  -4   1       28.20       30.24      0.97 o 
  -2  -4   1     2111.78     2124.66     50.82 o 
  -1  -4   1      422.25      380.52      8.33 o 
   0  -4   1        5.68        9.87      0.36 o 
   1  -4   1     1452.34     1579.80     33.21 o 
   2  -4   1      285.44      319.06      7.08 o 
   3  -4   1     1550.69     1663.16     35.43 o 
   4  -4   1       31.67       36.81      2.15 o 
   5  -4   1        9.55        7.66      1.46 o 
   6  -4   1       17.10       15.82      0.73 o 
   7  -4   1       75.03       76.98      1.48 o 
   8  -4   1        2.91        2.58      0.32 o 
   9  -4   1        5.81        7.21      0.91 o 
  10  -4   1        1.40        1.25      0.60 o 
 -12  -3   1        1.83        1.90      0.16 o 
 -11  -3   1        3.54        2.81      0.23 o 
 -10  -3   1      115.88      122.49      1.85 o 
  -9  -3   1      140.57      135.69      1.82 o 
  -8  -3   1        7.37        6.39      0.36 o 
  -7  -3   1       40.94       37.58      1.41 o 
  -6  -3   1        0.02        1.31      0.51 o 
  -5  -3   1      302.42      285.39      6.80 o 
  -4  -3   1       31.48       29.51      1.46 o 
  -3  -3   1      655.52      644.26     15.43 o 
  -2  -3   1     2258.80     2227.77     52.77 o 
  -1  -3   1      245.88      263.61      5.24 o 
   0  -3   1     4820.81     4483.29     85.48 o 
   1  -3   1      541.43      514.99     11.11 o 
   2  -3   1       20.51       18.89      0.55 o 
   3  -3   1       55.08       46.62      1.12 o 
   4  -3   1      136.73      118.38      2.95 o 
   5  -3   1      155.90      183.57      8.15 o 
   6  -3   1       24.10       23.41      2.95 o 
   7  -3   1       29.85       28.05      0.71 o 
   8  -3   1       36.05       34.60      0.81 o 
   9  -3   1       10.48       12.37      1.63 o 
  10  -3   1        1.07        1.53      0.22 o 
 -11  -2   1       12.95       12.42      0.54 o 
 -10  -2   1        1.05        1.28      0.20 o 
  -9  -2   1       14.53       11.88      0.39 o 
  -8  -2   1       69.44       60.43      1.50 o 
  -7  -2   1      464.45      507.63     12.53 o 
  -6  -2   1        1.41        0.54      0.23 o 
  -5  -2   1      970.68      985.06     32.48 o 
  -4  -2   1      101.53       81.01      1.77 o 
  -3  -2   1     1026.88      975.31     19.60 o 
  -2  -2   1       32.52       35.82      1.30 o 
  -1  -2   1     2494.76     2418.91    108.48 o 
   0  -2   1        1.19        2.09      0.16 o 
   1  -2   1     2038.13     1882.09    126.33 o 
   2  -2   1      621.13      628.18     16.56 o 
   3  -2   1     1881.13     1840.45     38.78 o 
   4  -2   1      123.74      132.37      2.90 o 
   5  -2   1      643.55      648.97     15.71 o 
   6  -2   1        1.89        1.46      0.37 o 
   7  -2   1       15.67       15.67      0.53 o 
   8  -2   1       41.18       43.04      0.96 o 
   9  -2   1        5.98        4.86      0.39 o 
  10  -2   1        7.32        7.29      0.34 o 
  11  -2   1        0.42        1.06      0.43 o 
 -11  -1   1        4.49        4.24      0.26 o 
 -10  -1   1        6.19        6.95      0.35 o 
  -9  -1   1       21.54       18.86      0.60 o 
  -8  -1   1        2.58        2.34      0.21 o 
  -7  -1   1      238.33      247.96      6.64 o 
  -6  -1   1      746.64      727.46     28.39 o 
  -5  -1   1      177.41      206.72      4.99 o 
  -4  -1   1     1301.81     1278.92     21.81 o 
  -3  -1   1      338.68      309.46      7.71 o 
  -2  -1   1       52.40       44.71      1.34 o 
   0  -1   1       53.35       74.17      2.43 o 
   1  -1   1      465.77      486.68     15.51 o 
   2  -1   1      312.73      284.21     12.03 o 
   3  -1   1      386.18      408.36     19.31 o 
   4  -1   1        0.37        0.45      0.13 o 
   5  -1   1      198.96      217.79      4.65 o 
   6  -1   1        0.84        0.47      0.44 o 
   7  -1   1      104.83      106.52      3.18 o 
   8  -1   1        7.79        6.66      0.41 o 
   9  -1   1        2.21        1.60      0.22 o 
  10  -1   1        4.94        4.43      0.74 o 
  11  -1   1       25.18       30.89      0.77 o 
 -11   0   1        6.45        7.21      0.32 o 
 -10   0   1       12.51       11.36      0.66 o 
  -9   0   1        0.18        0.54      0.23 o 
  -8   0   1       65.67       53.72      0.99 o 
  -7   0   1      226.10      223.45      5.70 o 
  -6   0   1       19.37       22.23      0.97 o 
  -5   0   1     3796.89     3955.56     91.40 o 
  -4   0   1      100.46      100.96      2.23 o 
  -3   0   1     5125.44     4992.67     88.20 o 
  -2   0   1     2961.15     2876.31     76.04 o 
   0   0   1       14.77       27.31      1.57 o 
   1   0   1      176.77      198.01      6.56 o 
   2   0   1     3050.21     3131.04    140.45 o 
   3   0   1       28.61       33.16      0.98 o 
   4   0   1     1337.13     1291.98     23.91 o 
   5   0   1       26.88       25.73      0.80 o 
   6   0   1      407.56      415.77      9.90 o 
   7   0   1       41.80       42.06      1.43 o 
   8   0   1       16.02       14.18      0.52 o 
   9   0   1      198.68      188.44      2.70 o 
  10   0   1        5.42        4.25      0.42 o 
  11   0   1        2.14        3.10      0.42 o 
 -11   1   1        1.30        1.46      0.16 o 
 -10   1   1       35.19       39.36      0.88 o 
  -9   1   1       38.99       34.80      0.77 o 
  -8   1   1        1.34        1.30      0.22 o 
  -7   1   1       22.30       23.55      0.81 o 
  -6   1   1        1.40        2.13      0.38 o 
  -5   1   1      356.50      386.79     10.04 o 
  -4   1   1       14.35       12.99      0.53 o 
  -3   1   1     2119.01     2054.01     41.24 o 
  -2   1   1      231.80      297.39     11.34 o 
  -1   1   1     9974.76     9368.63    247.63 o 
   0   1   1        3.23        7.02      0.33 o 
   1   1   1      490.38      464.12     13.37 o 
   2   1   1      407.04      443.01     12.80 o 
   3   1   1     6132.94     5732.56    157.51 o 
   4   1   1     1355.52     1371.05     29.67 o 
   5   1   1      605.53      610.24     11.29 o 
   6   1   1       24.01       23.89      0.80 o 
   7   1   1      375.98      393.64      9.40 o 
   8   1   1       59.36       63.12      1.40 o 
   9   1   1       17.97       14.38      0.54 o 
  10   1   1       20.26       21.25      0.57 o 
  11   1   1        5.27        4.17      0.46 o 
  12   1   1       11.95       12.07      0.38 o 
 -10   2   1        9.32        8.79      0.50 o 
  -9   2   1       42.57       42.45      0.87 o 
  -8   2   1        1.01        2.11      0.52 o 
  -7   2   1       15.71       13.99      1.07 o 
  -6   2   1      232.19      223.95      9.92 o 
  -5   2   1       36.56       44.98      2.28 o 
  -4   2   1       52.52       74.13      1.99 o 
  -3   2   1      156.97      162.05      3.52 o 
  -2   2   1        2.22        4.39      0.32 o 
  -1   2   1      179.01      142.96      3.87 o 
   0   2   1      219.81      248.31      7.27 o 
   1   2   1     2127.30     2159.66     80.80 o 
   3   2   1      321.89      308.52     10.21 o 
   4   2   1        8.34       20.28      0.86 o 
   5   2   1     1125.55     1075.33     22.25 o 
   6   2   1      382.18      377.96      8.04 o 
   7   2   1       65.47       68.94      2.04 o 
   8   2   1      194.07      176.54      3.58 o 
   9   2   1       74.40       68.95      1.42 o 
  10   2   1        1.20        1.28      0.27 o 
  11   2   1       23.13       26.19      0.92 o 
  12   2   1        1.17        0.83      0.14 o 
 -10   3   1       35.14       38.26      1.21 o 
  -9   3   1        5.25        4.42      0.51 o 
  -8   3   1        0.97        0.39      0.18 o 
  -7   3   1       20.82       17.44      0.51 o 
  -6   3   1       28.11       28.98      1.44 o 
  -5   3   1      464.27      474.89     16.45 o 
  -4   3   1        0.07        1.21      0.74 o 
  -3   3   1     3298.46     3372.49     70.76 o 
  -2   3   1       29.62       43.02      1.16 o 
  -1   3   1     1211.35     1227.36     27.24 o 
   0   3   1      119.52      121.81      5.92 o 
   1   3   1      478.16      473.56     25.68 o 
   2   3   1      985.11      967.57     31.60 o 
   3   3   1      803.46      777.45     25.47 o 
   4   3   1       21.01       24.99      1.02 o 
   5   3   1       72.88       60.41      1.74 o 
   6   3   1        1.04        1.60      0.64 o 
   7   3   1       83.07       85.23      2.50 o 
   8   3   1        8.48        6.93      0.50 o 
   9   3   1       17.53       15.14      0.49 o 
  10   3   1       35.12       33.55      1.21 o 
  11   3   1       25.19       26.91      1.17 o 
  12   3   1        2.71        2.93      0.21 o 
  -9   4   1        7.74        9.51      0.34 o 
  -8   4   1       17.49       21.22      0.59 o 
  -7   4   1        1.93        2.61      0.25 o 
  -6   4   1       80.17       81.54      1.82 o 
  -5   4   1      697.49      650.01     12.55 o 
  -4   4   1      334.90      378.87      9.69 o 
  -3   4   1        4.15        2.27      0.53 o 
  -2   4   1       74.91       75.12      2.00 o 
  -1   4   1     1383.25     1577.08     33.11 o 
   0   4   1     4932.07     4988.67    191.70 o 
   1   4   1        5.35        5.41      1.05 o 
   2   4   1     1726.04     1748.33     41.53 o 
   3   4   1     1104.00     1049.97     25.25 o 
   4   4   1       18.05       13.66      3.02 o 
   5   4   1      726.65      771.02     18.10 o 
   6   4   1      103.50      109.15      3.71 o 
   7   4   1       30.31       29.30      1.17 o 
   8   4   1        8.19        6.60      0.50 o 
   9   4   1        2.61        3.48      0.91 o 
  10   4   1        1.02        0.83      0.45 o 
  11   4   1       25.17       31.46      0.93 o 
  12   4   1       15.74       19.57      0.81 o 
  -9   5   1        4.04        3.53      0.61 o 
  -8   5   1       18.61       17.96      1.08 o 
  -7   5   1        6.13        5.34      0.43 o 
  -6   5   1       98.86      100.95      2.06 o 
  -5   5   1      532.90      527.06      7.74 o 
  -4   5   1      106.14       99.85      3.49 o 
  -3   5   1       88.80       88.91      3.12 o 
  -2   5   1      208.29      246.09      6.83 o 
  -1   5   1      131.16      122.40      4.86 o 
   0   5   1      433.07      559.89     14.43 o 
   1   5   1      813.82      874.61     30.52 o 
   2   5   1       69.23       74.27      3.06 o 
   3   5   1      104.90       97.83      2.73 o 
   4   5   1        1.47        1.49      0.29 o 
   5   5   1      101.07      120.23      3.65 o 
   6   5   1      546.52      551.33     13.48 o 
   7   5   1      124.07      118.64      3.14 o 
   8   5   1       34.43       31.00      0.99 o 
   9   5   1       94.91       81.27      1.74 o 
  10   5   1        3.27        5.37      0.67 o 
  11   5   1       15.63       15.69      1.73 o 
  12   5   1        8.35       12.18      0.61 o 
  -8   6   1       40.44       42.60      1.59 o 
  -7   6   1        0.05        0.21      0.67 o 
  -6   6   1        1.47        1.02      0.53 o 
  -5   6   1       38.13       33.35      1.30 o 
  -4   6   1        0.33        0.72      0.48 o 
  -3   6   1     1487.77     1425.99     34.81 o 
  -2   6   1       15.31       20.39      1.73 o 
  -1   6   1      199.03      160.33      4.71 o 
   0   6   1       10.14        7.00      0.47 o 
   1   6   1      222.52      291.41     11.70 o 
   2   6   1      130.66      169.73      7.74 o 
   3   6   1      672.40      710.82     25.67 o 
   4   6   1      157.85      156.38      4.24 o 
   5   6   1      190.44      218.83      7.40 o 
   6   6   1        3.09        5.86      0.50 o 
   7   6   1        3.03        3.58      0.45 o 
   8   6   1       23.17       22.22      1.76 o 
   9   6   1       61.34       52.51      1.48 o 
  10   6   1      165.81      164.42      3.93 o 
  11   6   1        8.06        8.36      0.90 o 
  12   6   1        0.58        0.63      0.23 o 
  -7   7   1        0.30        0.13      0.55 o 
  -6   7   1      103.75      106.30      2.34 o 
  -5   7   1       34.90       32.90      1.42 o 
  -4   7   1       16.07       17.96      1.02 o 
  -3   7   1      133.31      131.58      3.31 o 
  -2   7   1       66.36       62.37      2.09 o 
  -1   7   1        0.04        1.08      1.20 o 
   0   7   1      287.25      276.66     11.67 o 
   2   7   1      204.83      209.16      7.93 o 
   3   7   1      165.90      155.85      6.37 o 
   4   7   1      104.61      101.74      4.95 o 
   6   7   1       12.92       12.36      0.72 o 
   7   7   1      185.23      172.30      4.15 o 
   8   7   1       54.11       49.96      1.69 o 
   9   7   1        2.18        1.58      0.76 o 
  10   7   1       10.08       10.56      1.10 o 
  11   7   1       19.51       21.54      2.47 o 
  12   7   1        5.46        4.52      0.97 o 
  -6   8   1        6.51        5.04      0.65 o 
  -5   8   1        2.85        2.25      0.58 o 
  -4   8   1       20.13       18.78      1.13 o 
  -3   8   1      236.77      228.07      5.27 o 
  -2   8   1       22.81       18.81      1.41 o 
  -1   8   1      667.82      625.04      8.06 o 
   0   8   1       48.71       45.75      1.41 o 
   1   8   1       22.24       24.93      2.82 o 
   2   8   1       22.76       19.41      2.53 o 
   3   8   1       98.93       99.69      4.93 o 
   4   8   1        2.10        1.78      1.12 o 
   5   8   1      161.14      144.32      4.12 o 
   6   8   1      107.45       92.58      2.02 o 
   7   8   1       14.00       15.42      0.77 o 
   8   8   1      146.87      147.25      5.17 o 
   9   8   1       50.36       48.28      2.87 o 
  10   8   1       40.96       48.57      2.77 o 
  11   8   1       14.43       12.89      1.45 o 
  -5   9   1        6.04        6.85      0.68 o 
  -4   9   1        7.49        7.67      0.73 o 
  -3   9   1       90.65       88.83      3.22 o 
  -2   9   1      156.16      135.43      4.22 o 
  -1   9   1       24.08       27.04      1.29 o 
   0   9   1       36.99       40.63      1.22 o 
   1   9   1      190.35      182.54      3.38 o 
   2   9   1       68.80       61.33      1.53 o 
   3   9   1      138.90      130.42      2.08 o 
   4   9   1        7.81        8.66      0.45 o 
   5   9   1       19.62       19.69      0.49 o 
   6   9   1       21.66       18.40      0.76 o 
   7   9   1       64.64       59.19      1.69 o 
   8   9   1        7.85        7.58      1.43 o 
   9   9   1        0.04        0.20      1.05 o 
  10   9   1        1.39        0.77      0.97 o 
  11   9   1        0.95        1.04      0.80 o 
  -4  10   1       17.09       20.13      1.34 o 
  -3  10   1       37.44       40.31      2.00 o 
  -2  10   1       27.15       27.16      1.93 o 
  -1  10   1       12.74       15.40      0.63 o 
   0  10   1       68.54       71.48      1.39 o 
   1  10   1       11.81       11.88      0.54 o 
   2  10   1       37.77       34.97      0.98 o 
   3  10   1       29.97       27.92      1.12 o 
   4  10   1      179.67      168.76      2.68 o 
   5  10   1       27.98       26.37      0.73 o 
   6  10   1        1.48        1.55      0.31 o 
   7  10   1       65.75       66.54      1.46 o 
   8  10   1       35.44       36.44      2.04 o 
   9  10   1       28.26       31.29      2.25 o 
  10  10   1       15.37       17.63      1.60 o 
  11  10   1        0.89        0.66      0.65 o 
  -2  11   1        0.91        3.33      0.86 o 
  -1  11   1       59.33       58.32      3.43 o 
   0  11   1        0.73        0.01      0.21 o 
   1  11   1       40.18       41.86      1.35 o 
   2  11   1        4.54        6.20      0.42 o 
   3  11   1       31.50       29.53      0.76 o 
   4  11   1        0.22        0.27      0.25 o 
   5  11   1       88.21       93.17      1.67 o 
   6  11   1       54.07       56.55      1.20 o 
   7  11   1        2.19        1.31      0.41 o 
   8  11   1       56.20       53.45      2.01 o 
   9  11   1       44.61       45.75      2.29 o 
  10  11   1        7.23        6.71      0.98 o 
  -1  12   1        9.79        9.66      0.79 o 
   0  12   1        0.82        1.16      0.21 o 
   1  12   1        1.20        1.59      0.24 o 
   2  12   1       36.07       37.37      0.81 o 
   3  12   1        0.63        1.13      0.25 o 
   4  12   1       47.68       48.54      1.05 o 
   5  12   1       14.10       14.57      0.56 o 
   6  12   1        3.06        2.95      0.33 o 
   7  12   1       31.97       33.82      1.46 o 
   8  12   1       36.87       41.12      1.27 o 
   2  13   1       32.66       34.33      0.89 o 
   3  13   1       23.55       28.25      0.68 o 
   4  13   1        3.48        3.97      0.30 o 
   5  13   1        1.93        1.39      0.23 o 
   6  13   1       16.08       17.74      0.63 o 
   7  13   1        0.37        0.51      0.20 o 
  -6 -13   2        0.05        0.24      0.43 o 
  -5 -13   2        0.89        0.98      0.22 o 
  -4 -13   2        2.69        3.14      0.27 o 
  -3 -13   2        0.04        0.29      0.20 o 
  -2 -13   2       44.01       52.52      1.30 o 
  -8 -12   2       22.41       23.11      1.19 o 
  -7 -12   2       20.77       19.66      1.06 o 
  -6 -12   2        1.36        2.16      0.65 o 
  -5 -12   2       32.79       37.20      1.96 o 
  -4 -12   2       39.78       46.87      1.73 o 
  -3 -12   2        7.49        7.32      0.41 o 
  -2 -12   2        2.58        3.93      0.35 o 
  -1 -12   2        0.02        0.73      0.28 o 
   0 -12   2       35.90       43.68      1.21 o 
   1 -12   2       34.44       35.11      1.76 o 
  -8 -11   2       32.68       31.90      1.45 o 
  -7 -11   2       23.43       29.45      1.87 o 
  -6 -11   2        9.40        8.16      1.03 o 
  -5 -11   2        0.61        1.03      0.28 o 
  -4 -11   2       48.40       43.60      1.50 o 
  -3 -11   2       71.24       71.21      1.64 o 
  -2 -11   2       34.80       33.36      0.98 o 
  -1 -11   2       41.68       42.73      1.78 o 
   0 -11   2        0.18        0.63      0.25 o 
   1 -11   2       24.74       26.98      0.91 o 
   2 -11   2        1.95        1.89      0.27 o 
 -10 -10   2       15.34       19.96      1.52 o 
  -9 -10   2       25.59       24.99      1.92 o 
  -8 -10   2       71.73       76.46      2.13 o 
  -7 -10   2      108.29      104.18      3.16 o 
  -6 -10   2       50.32       49.55      2.35 o 
  -5 -10   2        8.08        6.91      0.48 o 
  -4 -10   2        0.25        1.02      0.48 o 
  -3 -10   2      144.49      140.75      2.86 o 
  -2 -10   2       23.58       20.88      0.78 o 
  -1 -10   2        0.08        0.45      0.24 o 
   0 -10   2       20.83       25.24      1.12 o 
   1 -10   2      285.31      286.98      5.33 o 
   2 -10   2        0.79        0.95      0.23 o 
   3 -10   2       22.72       22.45      0.67 o 
   4 -10   2       35.60       33.51      1.12 o 
 -10  -9   2       28.03       30.18      1.22 o 
  -9  -9   2       15.95       16.56      1.14 o 
  -8  -9   2        0.03        0.68      0.70 o 
  -7  -9   2      153.41      146.29      3.42 o 
  -6  -9   2       35.99       32.14      2.13 o 
  -5  -9   2      387.71      371.63      5.97 o 
  -4  -9   2      135.38      143.99      2.91 o 
  -3  -9   2        0.49        0.37      0.25 o 
  -2  -9   2       83.67       79.16      2.22 o 
  -1  -9   2       74.54       75.77      1.78 o 
   0  -9   2       61.89       59.92      1.66 o 
   1  -9   2       25.41       22.50      0.96 o 
   2  -9   2       14.36       14.13      0.66 o 
   3  -9   2        8.21        8.41      0.70 o 
   4  -9   2       46.27       49.11      1.64 o 
   5  -9   2        7.94        8.06      0.73 o 
   6  -9   2       38.47       38.24      1.06 o 
 -11  -8   2       17.68       20.54      1.01 o 
 -10  -8   2       39.39       47.65      1.70 o 
  -9  -8   2        6.05        7.02      0.97 o 
  -8  -8   2        3.69        3.94      0.75 o 
  -7  -8   2      205.72      175.64      3.29 o 
  -6  -8   2      122.13      110.63      2.33 o 
  -5  -8   2        7.65        8.27      0.53 o 
  -4  -8   2       63.75       53.87      2.11 o 
  -3  -8   2       44.55       42.99      3.29 o 
  -2  -8   2      195.86      203.54     10.02 o 
  -1  -8   2       28.01       31.41      2.94 o 
   0  -8   2       72.43       67.46      3.25 o 
   1  -8   2       56.88       49.36      1.56 o 
   2  -8   2        1.46        1.24      0.59 o 
   3  -8   2      107.41      107.70      2.75 o 
   4  -8   2       28.17       24.52      0.81 o 
   5  -8   2       73.47       75.23      2.14 o 
   6  -8   2        0.08        0.19      0.49 o 
   7  -8   2       10.57       10.62      0.66 o 
 -11  -7   2       20.42       21.35      1.14 o 
 -10  -7   2       23.84       23.90      1.24 o 
  -9  -7   2        2.65        2.28      0.68 o 
  -8  -7   2        6.36        5.62      0.52 o 
  -7  -7   2       63.48       62.79      1.52 o 
  -6  -7   2       56.79       53.57      1.42 o 
  -5  -7   2       89.01       83.25      2.57 o 
  -4  -7   2      113.40      114.45      3.42 o 
  -3  -7   2      131.18      156.32      4.07 o 
  -2  -7   2      573.62      660.40     15.91 o 
  -1  -7   2      238.34      265.63     11.98 o 
   0  -7   2       31.92       34.63      2.60 o 
   1  -7   2        5.40        2.81      0.94 o 
   2  -7   2       90.61       86.44      4.68 o 
   3  -7   2       57.09       60.79      1.99 o 
   4  -7   2      189.84      177.48      3.46 o 
   5  -7   2       26.30       24.83      1.24 o 
   6  -7   2       15.40       15.46      0.94 o 
   7  -7   2        2.48        2.20      0.53 o 
   8  -7   2        1.10        1.26      0.41 o 
 -11  -6   2       27.32       35.73      1.41 o 
 -10  -6   2       54.27       56.59      1.31 o 
  -9  -6   2        1.49        1.82      0.31 o 
  -8  -6   2       40.06       41.34      1.24 o 
  -7  -6   2       12.90       13.14      1.00 o 
  -6  -6   2       46.84       45.38      1.87 o 
  -5  -6   2      365.40      359.97      8.88 o 
  -4  -6   2        4.44        9.22      0.98 o 
  -3  -6   2      151.31      148.98      4.21 o 
  -2  -6   2      355.75      365.99      9.02 o 
  -1  -6   2       11.36       20.47      0.80 o 
   0  -6   2      374.12      417.51     10.32 o 
   1  -6   2        0.80        2.93      0.41 o 
   2  -6   2       18.79       15.38      1.42 o 
   3  -6   2      202.00      206.98      7.88 o 
   4  -6   2        6.31       14.45      2.05 o 
   5  -6   2      131.55      128.07      2.80 o 
   6  -6   2      172.35      179.22      2.84 o 
   7  -6   2        1.12        1.56      0.32 o 
   8  -6   2       38.65       40.19      1.33 o 
 -11  -5   2       13.66       14.55      0.53 o 
 -10  -5   2       15.12       19.15      0.56 o 
  -9  -5   2       14.07       15.58      0.63 o 
  -8  -5   2      106.03      109.35      2.29 o 
  -7  -5   2        0.20        1.78      0.36 o 
  -6  -5   2        2.16        2.41      0.39 o 
  -5  -5   2       40.87       53.54      1.77 o 
  -4  -5   2        0.52       20.39      2.41 o 
  -3  -5   2       95.93      129.45      3.32 o 
  -2  -5   2      513.87      580.91     14.39 o 
  -1  -5   2        3.95        8.81      1.92 o 
   0  -5   2      213.86      220.87      5.08 o 
   1  -5   2       15.58       12.47      0.67 o 
   2  -5   2       83.03       82.97      2.26 o 
   3  -5   2      123.68      117.95      4.68 o 
   5  -5   2       61.71       49.51      1.58 o 
   6  -5   2       21.00       21.96      1.05 o 
   7  -5   2        0.11        0.37      0.27 o 
   8  -5   2        4.84        5.01      0.36 o 
   9  -5   2       16.91       18.73      0.60 o 
 -11  -4   2        2.42        2.85      0.23 o 
 -10  -4   2       94.14       88.38      1.48 o 
  -9  -4   2        0.12        0.08      0.18 o 
  -8  -4   2        7.18        7.30      0.54 o 
  -7  -4   2       91.23       87.86      3.27 o 
  -6  -4   2      132.70      126.50      4.49 o 
  -5  -4   2      897.10      971.89     23.26 o 
  -4  -4   2      480.68      495.43     11.99 o 
  -3  -4   2       15.53       12.59      0.55 o 
  -2  -4   2      166.98      153.40      3.97 o 
  -1  -4   2       64.69       60.65      2.25 o 
   0  -4   2      238.14      212.65      4.79 o 
   1  -4   2      164.08      197.05      4.43 o 
   2  -4   2      264.65      254.41      5.72 o 
   3  -4   2        9.28       12.90      1.05 o 
   4  -4   2       64.20       62.58      2.33 o 
   5  -4   2        1.03        1.96      1.01 o 
   6  -4   2       85.11       69.86      1.41 o 
   7  -4   2       72.64       64.55      1.33 o 
   8  -4   2       31.78       34.13      0.91 o 
   9  -4   2        7.00        8.74      0.49 o 
  10  -4   2        0.07        0.55      0.16 o 
 -11  -3   2       20.27       23.05      0.65 o 
 -10  -3   2       62.78       66.40      1.27 o 
  -9  -3   2      123.96      126.46      1.99 o 
  -8  -3   2       66.86       59.49      1.02 o 
  -7  -3   2        1.06        1.14      0.32 o 
  -6  -3   2       32.61       32.43      1.24 o 
  -5  -3   2       14.49       27.10      0.85 o 
  -4  -3   2      410.66      436.48     11.06 o 
  -3  -3   2      402.86      426.30     10.48 o 
  -2  -3   2        9.75       10.56      0.48 o 
  -1  -3   2        2.60        2.83      0.98 o 
   0  -3   2       54.00       52.30      1.78 o 
   1  -3   2      253.92      268.48     12.22 o 
   2  -3   2       37.02       36.16      1.10 o 
   3  -3   2        3.24        4.59      0.59 o 
   4  -3   2      557.27      560.40     13.34 o 
   5  -3   2        4.67        3.82      1.25 o 
   6  -3   2       61.26       60.71      1.88 o 
   7  -3   2       56.89       53.14      1.15 o 
   8  -3   2      281.81      266.38      3.82 o 
   9  -3   2       20.94       20.43      1.20 o 
  10  -3   2       28.19       30.35      1.22 o 
 -11  -2   2        2.05        1.92      0.19 o 
 -10  -2   2       12.36        8.04      0.56 o 
  -9  -2   2       10.34        9.39      0.41 o 
  -8  -2   2      139.20      145.06      2.02 o 
  -7  -2   2       19.49       23.47      1.34 o 
  -6  -2   2        2.80        2.13      0.36 o 
  -5  -2   2       76.66       86.31      2.18 o 
  -4  -2   2       72.43       75.56      1.82 o 
  -3  -2   2      346.50      378.58      7.86 o 
  -2  -2   2      187.84      194.25      4.87 o 
  -1  -2   2      853.17      827.17     27.06 o 
   0  -2   2      550.34      590.74     26.68 o 
   1  -2   2        6.60        8.46      0.63 o 
   2  -2   2      551.52      536.88     14.27 o 
   3  -2   2      372.82      376.81     13.34 o 
   4  -2   2      401.83      405.90      8.60 o 
   5  -2   2      357.29      383.98      9.61 o 
   6  -2   2        1.87        3.49      1.24 o 
   7  -2   2       83.07       73.64      1.12 o 
   8  -2   2       33.24       33.41      1.30 o 
   9  -2   2       55.67       51.21      1.09 o 
  10  -2   2        0.23       -0.01      0.17 o 
  11  -2   2       20.35       22.73      0.81 o 
 -11  -1   2        9.82       11.00      0.38 o 
 -10  -1   2       21.73       19.69      0.83 o 
  -9  -1   2       13.89       16.66      0.48 o 
  -8  -1   2      174.91      149.91      1.94 o 
  -7  -1   2      209.96      199.62      3.78 o 
  -6  -1   2        7.89       12.79      0.76 o 
  -5  -1   2       82.98      102.84      2.41 o 
  -4  -1   2      756.72      816.93     17.64 o 
  -3  -1   2      136.52      146.73      3.20 o 
  -2  -1   2      686.25      637.50     12.97 o 
  -1  -1   2       15.30       15.52      0.60 o 
   0  -1   2    16094.92    15963.94    506.30 o 
   1  -1   2     1755.59     1745.82     60.88 o 
   2  -1   2      207.48      186.43      5.03 o 
   3  -1   2      330.02      316.70      8.55 o 
   4  -1   2       24.06       19.05      0.63 o 
   5  -1   2       38.20       44.14      1.23 o 
   6  -1   2      323.06      319.35      8.21 o 
   7  -1   2        3.12        3.66      0.45 o 
   8  -1   2      335.24      307.76      5.66 o 
   9  -1   2        0.11        0.70      0.20 o 
  10  -1   2       63.78       56.36      2.46 o 
  11  -1   2        5.39        4.76      1.08 o 
 -11   0   2        1.65        1.37      0.32 o 
 -10   0   2        9.07       10.23      0.40 o 
  -9   0   2       56.60       52.29      1.07 o 
  -8   0   2        5.83        5.35      0.29 o 
  -7   0   2       17.84       15.57      0.45 o 
  -6   0   2      237.31      254.35      6.70 o 
  -5   0   2      160.35      161.98      3.71 o 
  -4   0   2        8.93        7.08      0.43 o 
  -3   0   2       47.13       59.34      1.43 o 
  -2   0   2      209.45      218.32      5.62 o 
  -1   0   2      234.83      252.68      9.55 o 
   0   0   2     4632.97     4754.78    213.17 o 
   1   0   2     9475.49     9332.73    364.58 o 
   2   0   2     5794.54     5593.10    126.87 o 
   3   0   2      181.85      173.83      4.72 o 
   4   0   2      959.44      970.06     17.71 o 
   5   0   2      107.85      100.04      2.32 o 
   6   0   2        4.26        2.51      0.58 o 
   7   0   2       14.47       16.94      0.80 o 
   8   0   2      127.23      129.46      2.25 o 
   9   0   2       29.22       29.78      0.80 o 
  10   0   2        2.27        1.80      0.36 o 
  11   0   2       29.40       27.55      1.24 o 
 -10   1   2        0.19        0.23      0.15 o 
  -9   1   2        5.05        5.28      0.31 o 
  -8   1   2        0.50       -0.16      0.16 o 
  -7   1   2       99.45      102.62      2.05 o 
  -6   1   2        3.47        6.74      1.16 o 
  -5   1   2        9.45       15.88      2.15 o 
  -4   1   2        6.65        8.44      0.98 o 
  -3   1   2      149.29      138.03      3.00 o 
  -2   1   2      409.40      405.72     14.73 o 
  -1   1   2        9.79       17.18      0.72 o 
   0   1   2     3363.17     3662.32    137.08 o 
   1   1   2      102.61       92.42      2.98 o 
   2   1   2    14480.99    15194.07    481.43 o 
   3   1   2      445.13      408.42     20.85 o 
   4   1   2      410.92      373.77      6.89 o 
   5   1   2        0.81        1.46      0.20 o 
   6   1   2      204.21      229.60      7.00 o 
   7   1   2      172.07      157.29      4.40 o 
   8   1   2      145.97      150.55      2.63 o 
   9   1   2       81.88       81.16      1.60 o 
  10   1   2        7.61        8.03      0.55 o 
  11   1   2        0.77        0.64      0.18 o 
  12   1   2       13.32       15.46      0.45 o 
 -10   2   2        0.28       -0.01      0.13 o 
  -9   2   2       44.86       43.98      1.09 o 
  -8   2   2        0.13        0.18      0.17 o 
  -7   2   2      101.01       92.44      1.69 o 
  -6   2   2      187.32      182.66      4.96 o 
  -5   2   2      493.60      507.03     13.51 o 
  -4   2   2     1040.63     1138.22     27.61 o 
  -3   2   2      310.80      313.49      8.50 o 
  -2   2   2      443.11      475.80     18.00 o 
  -1   2   2      186.64      182.86      4.87 o 
   0   2   2     1005.24      980.81     36.75 o 
   1   2   2       12.60       14.82      0.71 o 
   2   2   2      137.01      152.46      6.88 o 
   3   2   2      434.03      418.89     11.14 o 
   4   2   2      604.18      582.70     12.20 o 
   5   2   2      310.90      280.79      5.97 o 
   6   2   2      436.16      394.54      8.29 o 
   7   2   2       44.05       41.27      1.46 o 
   8   2   2      199.57      189.21      3.54 o 
   9   2   2       62.53       61.28      1.27 o 
  10   2   2      251.92      254.97      7.76 o 
  11   2   2        8.78        8.59      0.49 o 
  12   2   2        0.02        0.37      0.32 o 
  -9   3   2        3.98        3.74      0.25 o 
  -8   3   2        7.42       10.40      0.42 o 
  -7   3   2      138.27      142.06      3.24 o 
  -6   3   2      376.90      355.08      5.10 o 
  -5   3   2       29.85       40.11      2.98 o 
  -4   3   2      167.04      153.16      4.06 o 
  -3   3   2      397.07      373.78      8.60 o 
  -2   3   2      334.61      362.25      8.01 o 
  -1   3   2      373.73      388.22      7.26 o 
   0   3   2       99.78      103.78      3.10 o 
   1   3   2      339.67      287.83      7.66 o 
   2   3   2        4.27        8.17      0.77 o 
   3   3   2      297.25      256.35      7.05 o 
   4   3   2       40.58       56.12      3.02 o 
   5   3   2        4.01        5.57      0.42 o 
   6   3   2     1073.41     1137.86     26.98 o 
   7   3   2       19.40       14.86      0.72 o 
   8   3   2      195.30      183.98      3.71 o 
   9   3   2        0.22        0.68      0.21 o 
  10   3   2        2.40        3.26      0.37 o 
  11   3   2        1.43        1.73      0.62 o 
  12   3   2        0.07        0.25      0.37 o 
  -9   4   2        7.93        7.53      0.44 o 
  -8   4   2       14.65       16.54      0.68 o 
  -7   4   2        1.20        1.60      0.32 o 
  -6   4   2      237.98      220.79      3.89 o 
  -5   4   2      751.14      703.79     15.64 o 
  -4   4   2       54.29       63.42      2.96 o 
  -3   4   2      364.05      342.27      9.91 o 
  -2   4   2      603.47      655.24     14.22 o 
  -1   4   2     1111.08     1258.99     26.47 o 
   0   4   2     1146.69     1200.70     22.20 o 
   1   4   2      215.63      219.78      6.02 o 
   2   4   2      611.62      580.06     14.82 o 
   3   4   2       41.36       40.93      1.11 o 
   4   4   2       30.81       26.45      0.92 o 
   5   4   2       22.63       20.99      2.03 o 
   6   4   2      635.70      646.76     15.64 o 
   7   4   2      184.75      195.22      5.32 o 
   8   4   2      105.19      107.88      7.03 o 
   9   4   2      172.93      172.03      3.13 o 
  10   4   2        7.49        8.23      0.83 o 
  11   4   2        2.63        3.15      0.98 o 
  12   4   2        2.12        2.52      0.32 o 
  -8   5   2        1.41        1.55      0.31 o 
  -7   5   2       22.15       19.05      0.80 o 
  -6   5   2       32.91       38.66      2.30 o 
  -5   5   2       12.74       12.23      0.97 o 
  -4   5   2      374.17      339.46      5.39 o 
  -3   5   2       76.42       79.53      2.43 o 
  -2   5   2        6.43        8.79      0.86 o 
  -1   5   2      384.30      466.67     11.80 o 
   0   5   2     1372.21     1533.17     36.72 o 
   1   5   2       86.64       96.47      3.23 o 
   2   5   2        6.53        5.39      0.70 o 
   3   5   2      739.91      723.07     17.92 o 
   4   5   2      456.85      471.09      9.62 o 
   5   5   2      249.13      211.09      5.47 o 
   6   5   2       14.85       12.76      0.78 o 
   7   5   2       54.77       57.00      1.81 o 
   8   5   2      104.13      101.41      2.19 o 
   9   5   2       12.20       11.16      0.59 o 
  10   5   2      183.85      186.68      5.63 o 
  11   5   2       40.94       43.31      2.47 o 
  12   5   2        2.16        2.05      0.30 o 
  -8   6   2       41.07       42.65      1.74 o 
  -7   6   2       12.77       12.83      1.24 o 
  -6   6   2       26.99       28.80      0.86 o 
  -5   6   2        0.02        1.17      0.40 o 
  -4   6   2       85.53       77.40      1.88 o 
  -3   6   2       31.08       33.72      1.45 o 
  -2   6   2      274.06      268.80      7.13 o 
  -1   6   2      336.54      390.93     10.14 o 
   0   6   2       13.73       17.60      0.75 o 
   1   6   2      550.99      575.02     14.34 o 
   2   6   2        2.98        6.26      0.90 o 
   3   6   2        2.55        1.30      0.59 o 
   4   6   2        8.12        9.29      0.81 o 
   5   6   2      120.00      114.27      5.34 o 
   6   6   2      126.27      126.45      4.11 o 
   7   6   2      218.47      218.83      5.75 o 
   8   6   2       19.45       21.98      0.86 o 
   9   6   2       30.34       27.80      0.94 o 
  10   6   2       92.60       98.76      2.70 o 
  11   6   2        0.72        0.99      0.67 o 
  12   6   2        0.35        0.72      0.23 o 
  -7   7   2       34.64       32.74      1.35 o 
  -6   7   2        9.63       10.70      1.17 o 
  -5   7   2       41.10       45.39      1.37 o 
  -4   7   2      114.39      107.91      2.53 o 
  -3   7   2       35.64       33.59      1.19 o 
  -2   7   2       37.07       28.97      0.91 o 
  -1   7   2      119.31      126.80      3.60 o 
   0   7   2     1831.23     1865.90     66.64 o 
   1   7   2       47.20       60.17      2.22 o 
   2   7   2      127.53      106.05      2.82 o 
   3   7   2        0.04       -0.02      0.73 o 
   4   7   2      252.47      249.33     11.29 o 
   5   7   2        0.79        2.21      0.40 o 
   7   7   2        0.17        3.34      0.49 o 
   8   7   2       21.27       18.38      0.88 o 
   9   7   2       21.81       23.96      2.18 o 
  10   7   2       20.55       18.32      1.93 o 
  11   7   2       28.54       31.22      1.36 o 
  12   7   2        0.04        0.06      0.23 o 
  -6   8   2       44.88       49.61      1.74 o 
  -5   8   2       57.66       63.81      1.81 o 
  -4   8   2        4.55        4.09      0.74 o 
  -3   8   2      107.70       97.86      3.06 o 
  -2   8   2       68.21       57.37      1.41 o 
  -1   8   2       43.45       46.63      1.46 o 
   0   8   2      102.71       88.11      1.64 o 
   1   8   2       40.96       41.08      1.49 o 
   2   8   2       73.64       72.34      4.37 o 
   3   8   2       45.72       41.87      3.52 o 
   4   8   2        1.00        1.11      0.70 o 
   5   8   2      147.45      125.37      2.09 o 
   6   8   2      224.22      206.40      3.22 o 
   7   8   2      197.87      196.99      5.84 o 
   8   8   2      258.30      246.56      5.13 o 
   9   8   2       20.39       17.81      1.91 o 
  10   8   2        5.92        5.21      1.30 o 
  11   8   2        0.90        0.75      0.93 o 
  12   8   2        7.18        8.57      1.06 o 
  -5   9   2       20.21       23.51      1.37 o 
  -4   9   2       51.82       63.67      2.47 o 
  -3   9   2       14.13       16.88      1.62 o 
  -2   9   2        0.25        1.54      0.95 o 
  -1   9   2       19.96       26.34      1.54 o 
   0   9   2      273.05      218.75      3.91 o 
   1   9   2       68.65       59.86      1.50 o 
   2   9   2        0.77        8.15      5.31 o 
   3   9   2       11.35       11.25      0.60 o 
   4   9   2       86.07       84.86      1.33 o 
   5   9   2        4.84        8.02      1.25 o 
   6   9   2        6.19        8.57      0.35 o 
   7   9   2       26.77       27.99      1.08 o 
   8   9   2        0.00        0.25      0.29 o 
   9   9   2       60.27       60.54      3.07 o 
  10   9   2        1.76        1.97      1.05 o 
  11   9   2        2.61        2.89      0.93 o 
  -4  10   2        7.71        9.11      0.97 o 
  -3  10   2       93.98       99.21      3.11 o 
  -2  10   2       13.00       21.90      1.75 o 
  -1  10   2        0.49        0.51      0.94 o 
   0  10   2        4.45        2.98      0.38 o 
   1  10   2       16.00       13.22      0.64 o 
   2  10   2      423.18      396.84      6.42 o 
   3  10   2       90.44       87.06      1.44 o 
   4  10   2      236.89      230.41      3.06 o 
   5  10   2      200.90      202.65      2.79 o 
   6  10   2       61.51       58.73      1.32 o 
   7  10   2      116.45      117.42      2.13 o 
   8  10   2       41.46       41.82      1.30 o 
   9  10   2       11.56       11.30      1.48 o 
  10  10   2       29.40       30.34      2.51 o 
  11  10   2        7.63        6.79      0.95 o 
  -2  11   2        7.68        9.89      0.75 o 
  -1  11   2        8.91       11.87      0.62 o 
   0  11   2        8.35        6.50      0.49 o 
   1  11   2        3.60        3.35      0.31 o 
   2  11   2       31.27       29.74      1.03 o 
   3  11   2       54.82       54.00      1.07 o 
   4  11   2       20.68       22.53      0.78 o 
   5  11   2      141.65      138.16      2.32 o 
   6  11   2      185.57      180.73      2.68 o 
   7  11   2        8.21       10.89      0.54 o 
   8  11   2        0.41        0.30      0.28 o 
   9  11   2       39.96       46.60      1.04 o 
  10  11   2        9.52       11.48      1.16 o 
   0  12   2       38.54       40.32      1.39 o 
   1  12   2        0.54        0.76      0.21 o 
   2  12   2       28.02       29.66      0.75 o 
   3  12   2       38.83       40.23      0.86 o 
   4  12   2        0.82        0.41      0.42 o 
   5  12   2        5.73        5.25      0.38 o 
   6  12   2        0.45        0.69      0.20 o 
   7  12   2        0.08        0.42      0.19 o 
   8  12   2        0.43        0.62      0.24 o 
   9  12   2        6.60        7.77      1.00 o 
   3  13   2        0.27        0.25      0.17 o 
   4  13   2       20.28       20.86      0.55 o 
   5  13   2        1.97        2.92      0.26 o 
   6  13   2        4.78        5.09      0.33 o 
  -4 -13   3       36.20       35.32      1.46 o 
  -3 -13   3        8.70        7.88      0.72 o 
  -2 -13   3        0.06        0.72      0.20 o 
  -7 -12   3       14.95       21.02      1.07 o 
  -6 -12   3        0.30        0.41      0.53 o 
  -5 -12   3        2.64        3.54      0.34 o 
  -4 -12   3       21.95       23.75      0.80 o 
  -3 -12   3       37.36       39.23      1.13 o 
  -2 -12   3        0.70        0.92      0.25 o 
  -1 -12   3        6.29        7.05      0.57 o 
   0 -12   3        0.47        1.33      0.26 o 
   1 -12   3        5.46        5.02      0.36 o 
  -8 -11   3        0.60        1.04      0.60 o 
  -7 -11   3        1.35        0.86      0.64 o 
  -6 -11   3        4.96        4.38      0.82 o 
  -5 -11   3        5.00        6.61      0.48 o 
  -4 -11   3        0.47        1.06      0.28 o 
  -3 -11   3        0.83        0.96      0.27 o 
  -2 -11   3       95.91       93.36      2.13 o 
  -1 -11   3        9.42       10.04      0.56 o 
   0 -11   3       97.97       98.17      3.04 o 
   1 -11   3        3.76        5.42      0.48 o 
   2 -11   3        0.40        1.01      0.24 o 
   3 -11   3        4.79        5.45      0.33 o 
  -9 -10   3       26.72       29.41      1.95 o 
  -8 -10   3       11.09       12.17      1.03 o 
  -7 -10   3       24.57       21.93      1.64 o 
  -6 -10   3        1.16        2.06      0.81 o 
  -5 -10   3       22.52       24.26      1.17 o 
  -4 -10   3        4.73        9.65      1.45 o 
  -3 -10   3       64.36       63.99      1.53 o 
  -2 -10   3       81.85       81.05      1.87 o 
  -1 -10   3        7.03       10.82      0.56 o 
   0 -10   3       83.72       86.16      2.75 o 
   1 -10   3        5.78        4.36      0.83 o 
   2 -10   3       37.54       30.45      0.87 o 
   3 -10   3        6.43        5.93      0.39 o 
   4 -10   3        9.95       10.64      0.43 o 
 -10  -9   3       22.54       24.30      1.08 o 
  -9  -9   3        1.66        3.89      0.74 o 
  -8  -9   3        9.61       12.66      0.81 o 
  -7  -9   3       39.02       48.17      1.87 o 
  -6  -9   3        5.54        6.06      1.06 o 
  -5  -9   3       23.03       24.75      4.63 o 
  -4  -9   3        5.42        4.39      0.42 o 
  -3  -9   3       28.05       30.13      1.03 o 
  -2  -9   3      260.29      254.19      4.41 o 
  -1  -9   3      581.19      564.26      9.25 o 
   0  -9   3       73.17       63.94      1.48 o 
   1  -9   3      331.11      326.68      4.50 o 
   2  -9   3      140.77      140.18      2.54 o 
   3  -9   3       45.15       45.59      1.10 o 
   4  -9   3        0.29        0.66      0.23 o 
   5  -9   3       12.16       12.49      0.83 o 
   6  -9   3       18.88       16.79      0.82 o 
 -10  -8   3        5.29        6.04      0.75 o 
  -9  -8   3        8.96       10.53      1.04 o 
  -8  -8   3        1.34        1.56      0.70 o 
  -7  -8   3       74.89       66.17      2.22 o 
  -6  -8   3        1.98        1.98      0.38 o 
  -5  -8   3       42.07       44.89      1.32 o 
  -4  -8   3       58.12       61.91      1.53 o 
  -3  -8   3       10.60       12.11      0.77 o 
  -2  -8   3      164.32      149.21      4.37 o 
  -1  -8   3       70.48       74.84      4.06 o 
   0  -8   3      701.37      636.83     11.45 o 
   1  -8   3        5.04        5.33      0.78 o 
   2  -8   3      264.83      239.61      4.09 o 
   3  -8   3       91.42       89.38      2.35 o 
   4  -8   3       58.52       59.67      1.92 o 
   5  -8   3        3.48        3.15      0.64 o 
   6  -8   3        4.15        3.09      0.57 o 
   7  -8   3        0.26        1.12      0.40 o 
 -11  -7   3        0.78        0.86      0.43 o 
 -10  -7   3       40.96       39.93      1.39 o 
  -9  -7   3       74.00       78.06      2.44 o 
  -8  -7   3       57.29       53.45      3.08 o 
  -7  -7   3        0.15        0.48      0.32 o 
  -6  -7   3       16.21       17.54      0.76 o 
  -5  -7   3      152.90      148.43      6.16 o 
  -4  -7   3        0.89        1.30      0.31 o 
  -3  -7   3       70.31      145.50      5.11 o 
  -2  -7   3       48.79       56.04      2.70 o 
  -1  -7   3      189.09      182.26      6.95 o 
   0  -7   3        6.30        7.98      0.97 o 
   1  -7   3      549.54      524.17     20.58 o 
   2  -7   3      249.90      236.90      4.95 o 
   3  -7   3       33.85       36.90      4.09 o 
   4  -7   3       35.81       33.31      1.61 o 
   5  -7   3       53.71       56.19      1.67 o 
   6  -7   3        1.67        1.23      0.58 o 
   7  -7   3        2.28        2.48      0.56 o 
   8  -7   3       23.60       22.70      0.84 o 
 -11  -6   3       16.13       18.54      0.55 o 
 -10  -6   3       29.62       32.32      0.90 o 
  -9  -6   3        2.23        0.95      0.39 o 
  -8  -6   3      207.05      185.97      7.45 o 
  -7  -6   3       42.93       36.82      1.20 o 
  -6  -6   3       24.90       26.25      0.91 o 
  -5  -6   3        6.90        8.81      1.40 o 
  -4  -6   3        3.93        4.79      0.85 o 
  -3  -6   3        0.20        0.89      0.37 o 
  -2  -6   3      372.87      391.64      9.56 o 
  -1  -6   3      576.65      596.56     14.98 o 
   0  -6   3       59.97       49.46      1.52 o 
   1  -6   3      109.30      106.68      3.16 o 
   2  -6   3      210.50      211.42      5.69 o 
   3  -6   3      286.00      298.49     10.04 o 
   4  -6   3       90.00       82.42      1.42 o 
   5  -6   3       13.32       11.09      0.72 o 
   6  -6   3      232.52      230.74      3.60 o 
   7  -6   3       18.99       17.91      0.64 o 
   8  -6   3        1.94        2.40      0.24 o 
 -11  -5   3        3.43        2.98      0.24 o 
 -10  -5   3        0.06        0.31      0.20 o 
  -9  -5   3        4.04        2.74      0.32 o 
  -8  -5   3       33.39       29.75      1.24 o 
  -7  -5   3       75.03       59.13      1.91 o 
  -6  -5   3       38.42       42.31      2.21 o 
  -5  -5   3      226.96      203.67      4.74 o 
  -4  -5   3      667.13      728.12     18.05 o 
  -3  -5   3       19.53       27.54      1.81 o 
  -2  -5   3      446.48      502.50     12.61 o 
  -1  -5   3       32.82       42.86      1.43 o 
   0  -5   3      251.13      231.95      7.52 o 
   1  -5   3        2.87        1.78      0.27 o 
   2  -5   3        5.23        2.28      0.28 o 
   3  -5   3       14.25       12.01      1.23 o 
   4  -5   3      102.40       97.27      3.55 o 
   5  -5   3       23.21       23.46      1.30 o 
   6  -5   3       93.53       93.30      2.28 o 
   7  -5   3       21.30       23.40      1.07 o 
   8  -5   3        0.52        0.42      0.25 o 
   9  -5   3        9.27       11.77      0.43 o 
 -11  -4   3       26.31       26.73      0.71 o 
 -10  -4   3      100.75      111.26      1.85 o 
  -9  -4   3       35.40       36.57      0.84 o 
  -8  -4   3        0.49        0.43      0.29 o 
  -7  -4   3        8.26        8.31      0.60 o 
  -6  -4   3       77.19       79.11      2.40 o 
  -5  -4   3       16.41       21.54      6.49 o 
  -4  -4   3      296.66      342.58      8.46 o 
  -3  -4   3      176.53      193.49      5.12 o 
  -2  -4   3      403.20      444.80     11.16 o 
  -1  -4   3     1219.52     1316.61     31.78 o 
   0  -4   3      884.40      909.39     19.09 o 
   1  -4   3      422.94      432.86     13.09 o 
   2  -4   3      139.71      145.70      3.40 o 
   3  -4   3      219.48      228.77      7.72 o 
   5  -4   3       56.55       64.47      2.36 o 
   6  -4   3       11.92        8.23      0.43 o 
   7  -4   3       10.86        9.22      0.46 o 
   8  -4   3      101.77       97.84      1.91 o 
   9  -4   3        0.11        0.00      0.16 o 
  10  -4   3        5.74        5.29      0.44 o 
 -11  -3   3        6.36        5.41      0.24 o 
 -10  -3   3        1.89        2.30      0.34 o 
  -9  -3   3        2.31        2.47      0.26 o 
  -8  -3   3      116.22      109.07      1.64 o 
  -7  -3   3       24.30       23.41      0.75 o 
  -6  -3   3       35.15       44.89      1.84 o 
  -5  -3   3       32.36       29.91      1.12 o 
  -4  -3   3      295.80      294.65      7.38 o 
  -3  -3   3      235.37      238.39      6.00 o 
  -2  -3   3     1759.80     1936.16     46.09 o 
  -1  -3   3     2358.31     2333.99     81.31 o 
   0  -3   3       55.93       48.01      1.15 o 
   1  -3   3      191.44      200.76      4.51 o 
   2  -3   3       21.41       23.76      0.73 o 
   3  -3   3      322.31      340.61      9.18 o 
   4  -3   3       33.50       30.39      2.06 o 
   5  -3   3      648.67      642.06     12.28 o 
   6  -3   3       45.75       48.57      1.60 o 
   7  -3   3      103.49      104.73      1.49 o 
   8  -3   3       34.46       37.02      0.85 o 
   9  -3   3       33.13       31.56      0.74 o 
  10  -3   3        0.80        0.72      0.26 o 
 -11  -2   3       14.72       14.24      0.65 o 
 -10  -2   3       23.06       26.86      1.14 o 
  -9  -2   3        0.50        0.07      0.17 o 
  -8  -2   3       47.24       46.49      0.78 o 
  -7  -2   3      168.86      158.11      2.37 o 
  -6  -2   3      140.75      156.94      4.11 o 
  -5  -2   3        0.36        1.74      0.99 o 
  -4  -2   3       12.54       13.55      0.55 o 
  -3  -2   3      101.98       96.10      2.49 o 
  -2  -2   3      823.59      827.19     20.09 o 
  -1  -2   3      400.61      397.43     13.12 o 
   0  -2   3     4951.22     5083.91    106.83 o 
   1  -2   3      549.90      559.89     12.05 o 
   2  -2   3       54.29       49.15      1.39 o 
   3  -2   3      519.52      522.76     20.04 o 
   4  -2   3       54.07       43.47      2.19 o 
   5  -2   3        8.19        8.98      0.51 o 
   6  -2   3       92.47       99.40      4.05 o 
   7  -2   3       23.81       29.96      1.06 o 
   8  -2   3      101.84       99.52      1.50 o 
   9  -2   3        0.76        0.59      0.20 o 
  10  -2   3        6.53        8.36      0.79 o 
  11  -2   3       29.07       35.29      1.15 o 
 -11  -1   3        1.76        1.47      0.15 o 
 -10  -1   3       15.16       13.70      0.44 o 
  -9  -1   3       16.75       14.01      0.42 o 
  -8  -1   3       48.90       42.68      0.83 o 
  -7  -1   3       19.43       16.94      0.51 o 
  -6  -1   3       82.87       90.29      2.75 o 
  -5  -1   3      804.61      869.25     17.10 o 
  -4  -1   3       49.94       63.78      1.66 o 
  -3  -1   3      535.05      529.10     12.73 o 
  -2  -1   3      177.20      199.55      4.30 o 
  -1  -1   3      451.06      405.26      9.72 o 
   0  -1   3     1779.64     1869.79     44.49 o 
   1  -1   3     3671.18     3724.92    161.27 o 
   2  -1   3     1013.41     1011.29     26.80 o 
   3  -1   3        9.03        8.44      0.38 o 
   4  -1   3       29.45       26.30      1.21 o 
   5  -1   3      163.11      144.70      3.85 o 
   6  -1   3       20.32       19.68      0.67 o 
   7  -1   3       19.12       18.19      0.72 o 
   8  -1   3      168.51      165.31      2.66 o 
   9  -1   3      172.79      175.65      3.39 o 
  10  -1   3        0.46        0.45      0.16 o 
  11  -1   3       28.40       34.22      0.89 o 
 -10   0   3        6.94        8.58      0.45 o 
  -9   0   3        3.47        2.94      0.25 o 
  -8   0   3        0.28        0.58      0.19 o 
  -7   0   3       90.72       84.08      1.35 o 
  -6   0   3      192.73      186.55      8.56 o 
  -5   0   3       22.59       37.11      5.27 o 
  -4   0   3      466.95      470.38      9.64 o 
  -3   0   3      150.77      147.37      3.15 o 
  -2   0   3      203.50      202.60      4.83 o 
  -1   0   3      940.91      892.84     22.04 o 
   0   0   3       16.68       14.54      0.50 o 
   1   0   3      505.28      497.98     11.49 o 
   2   0   3       61.97       68.19      1.92 o 
   3   0   3     2003.84     2093.29     55.31 o 
   4   0   3        6.03        3.09      0.41 o 
   5   0   3      517.75      518.76     11.04 o 
   6   0   3       28.28       34.00      4.60 o 
   7   0   3       26.08       30.33      1.80 o 
   8   0   3        4.14        5.12      0.33 o 
   9   0   3       32.96       31.89      0.79 o 
  10   0   3       36.75       37.45      0.82 o 
  11   0   3        0.79        0.51      0.14 o 
 -10   1   3       34.38       37.62      0.90 o 
  -9   1   3       62.48       64.36      1.30 o 
  -8   1   3        0.51        0.62      0.19 o 
  -7   1   3        0.22        0.05      0.17 o 
  -6   1   3        2.69        3.16      0.36 o 
  -5   1   3       86.83       87.65      2.88 o 
  -4   1   3      117.46      123.21      3.72 o 
  -3   1   3      733.81      774.85     19.08 o 
  -2   1   3        3.44        5.15      0.32 o 
  -1   1   3      190.30      198.91      5.30 o 
   0   1   3      679.89      635.15     14.30 o 
   1   1   3     1692.06     1731.18     77.68 o 
   2   1   3     3618.94     3613.41    101.09 o 
   3   1   3      357.51      364.30      9.78 o 
   4   1   3      504.81      571.92     11.89 o 
   5   1   3      257.44      243.97      5.47 o 
   6   1   3        4.79        5.59      0.38 o 
   7   1   3        5.73        6.38      1.05 o 
   8   1   3      909.72      867.04     13.45 o 
   9   1   3       14.89       17.60      0.55 o 
  10   1   3       36.68       39.31      1.01 o 
  11   1   3       31.06       35.50      0.77 o 
  12   1   3       11.48       10.60      0.36 o 
 -10   2   3       22.10       24.12      0.54 o 
  -9   2   3        0.00        0.44      0.44 o 
  -8   2   3       47.02       46.27      1.15 o 
  -7   2   3        1.20        0.40      0.19 o 
  -6   2   3       24.71       24.78      0.74 o 
  -5   2   3       16.74       13.81      1.16 o 
  -4   2   3       15.97       17.17      1.16 o 
  -3   2   3       42.79       30.95      1.41 o 
  -2   2   3      140.05      141.81      6.34 o 
  -1   2   3     1206.32     1263.29     25.31 o 
   0   2   3        0.03        8.87      0.65 o 
   1   2   3      360.35      348.35      7.90 o 
   2   2   3        1.38        2.50      0.12 o 
   3   2   3     5995.23     6043.69    317.66 o 
   4   2   3      896.01      942.47     19.53 o 
   5   2   3     2928.98     3017.24     62.12 o 
   6   2   3      334.08      310.62      7.90 o 
   7   2   3      215.53      227.16      5.19 o 
   8   2   3      186.58      175.65      3.21 o 
   9   2   3       35.78       34.35      0.85 o 
  10   2   3      131.00      130.70      2.66 o 
  11   2   3        0.06        0.52      0.42 o 
  12   2   3        2.94        3.71      0.23 o 
  -9   3   3       38.95       45.49      1.14 o 
  -8   3   3        9.48       10.85      0.62 o 
  -7   3   3        4.52        5.47      0.31 o 
  -6   3   3       53.82       54.57      4.94 o 
  -5   3   3      108.16      109.46      2.13 o 
  -4   3   3      195.51      197.06      5.20 o 
  -3   3   3      107.81      135.20      4.54 o 
  -2   3   3      782.11      838.78     29.28 o 
  -1   3   3       51.55       57.16      1.57 o 
   0   3   3        8.20        9.00      0.59 o 
   1   3   3      650.34      669.26     19.03 o 
   2   3   3      213.61      200.43      7.97 o 
   3   3   3      938.29      945.81     22.04 o 
   4   3   3      391.21      436.71     10.60 o 
   5   3   3      976.38     1059.87     24.55 o 
   6   3   3      418.36      475.76     11.78 o 
   7   3   3       34.41       36.47      1.81 o 
   8   3   3      462.96      432.87      7.11 o 
   9   3   3      295.62      284.42      4.82 o 
  10   3   3      242.37      233.59      4.64 o 
  11   3   3       15.49       19.77      0.70 o 
  12   3   3       42.41       44.48      1.13 o 
  -8   4   3       25.81       26.74      1.39 o 
  -7   4   3       34.78       35.29      1.63 o 
  -6   4   3       44.40       45.61      1.13 o 
  -5   4   3      102.39      100.50      2.06 o 
  -4   4   3      476.24      447.89     12.11 o 
  -3   4   3       46.04       56.39      1.98 o 
  -2   4   3        0.85        3.36      0.81 o 
  -1   4   3      847.19      924.52     22.51 o 
   0   4   3       19.34       33.39      1.96 o 
   1   4   3     2164.33     2085.27     50.15 o 
   2   4   3       72.95       80.58      2.20 o 
   3   4   3      554.85      526.66     13.36 o 
   4   4   3      319.66      327.44      7.89 o 
   5   4   3      555.47      606.67     14.17 o 
   6   4   3       21.55       19.62      0.89 o 
   7   4   3       37.69       36.57      1.64 o 
   8   4   3      114.34      106.64      2.15 o 
   9   4   3      141.76      131.31      2.24 o 
  10   4   3       59.60       61.53      2.00 o 
  11   4   3        1.02        1.26      0.31 o 
  12   4   3       26.67       29.62      1.05 o 
  -8   5   3        6.15        6.51      0.48 o 
  -7   5   3        1.81        0.73      0.30 o 
  -6   5   3       15.06       16.63      0.74 o 
  -5   5   3       20.99       20.14      0.78 o 
  -4   5   3      128.98      116.26      2.25 o 
  -3   5   3      311.86      307.71      7.76 o 
  -2   5   3       30.27       27.74      2.88 o 
  -1   5   3       14.38       23.18      0.98 o 
   0   5   3       68.74       60.64      1.85 o 
   1   5   3       48.31       70.34      2.05 o 
   2   5   3       84.02       92.85      3.15 o 
   3   5   3      594.27      556.73     13.49 o 
   4   5   3       12.11        7.53      0.89 o 
   5   5   3      779.21      784.04     18.81 o 
   6   5   3        0.19        0.95      0.51 o 
   7   5   3      464.34      447.58      8.66 o 
   8   5   3       16.92       15.26      1.11 o 
   9   5   3       61.27       63.74      1.29 o 
  10   5   3        5.73        5.68      0.47 o 
  11   5   3       18.35       14.49      0.84 o 
  12   5   3       12.52       13.42      0.62 o 
  -7   6   3       13.09       12.52      0.56 o 
  -6   6   3       43.82       40.57      1.19 o 
  -5   6   3        3.64        5.76      1.39 o 
  -4   6   3       72.14       68.41      1.53 o 
  -3   6   3      125.91      115.29      1.65 o 
  -2   6   3      114.20      110.18      3.65 o 
  -1   6   3       65.07       65.83      3.53 o 
   0   6   3      153.27      137.59      3.70 o 
   1   6   3      172.44      175.15      4.87 o 
   2   6   3       24.14       35.09      1.64 o 
   3   6   3        1.78        5.05      2.54 o 
   4   6   3        2.61        2.58      0.81 o 
   5   6   3      180.84      174.95      9.51 o 
   6   6   3      254.14      263.97      6.87 o 
   7   6   3        0.45        2.22      1.58 o 
   8   6   3       50.66       42.38      0.93 o 
   9   6   3        0.23        0.34      0.24 o 
  10   6   3      165.25      158.01      2.78 o 
  11   6   3       49.44       51.27      2.00 o 
  12   6   3        0.35        0.32      0.23 o 
  -6   7   3        1.45        1.61      0.68 o 
  -5   7   3        5.17        3.40      0.76 o 
  -4   7   3        7.01        6.58      0.46 o 
  -3   7   3        7.78        6.01      0.49 o 
  -2   7   3        8.73        9.40      0.60 o 
  -1   7   3      283.85      282.77      4.20 o 
   0   7   3       20.58       23.42      0.98 o 
   1   7   3      216.75      216.94      5.04 o 
   2   7   3      105.87      103.33      3.36 o 
   3   7   3        3.52       12.23      0.69 o 
   4   7   3       38.86       32.23      1.06 o 
   5   7   3      738.13      693.74     24.61 o 
   6   7   3       10.08       10.14      0.40 o 
   7   7   3      135.98      127.26      1.75 o 
   8   7   3      106.43      103.08      1.70 o 
   9   7   3      183.76      175.09      3.71 o 
  10   7   3        0.24        0.57      0.31 o 
  11   7   3        0.00        0.14      0.24 o 
  12   7   3        9.65       10.31      1.24 o 
  -5   8   3        0.91        0.64      0.72 o 
  -4   8   3       19.12       20.96      2.27 o 
  -3   8   3        1.27        1.69      0.81 o 
  -2   8   3       22.33       25.54      1.18 o 
  -1   8   3       53.31       49.14      1.39 o 
   0   8   3       75.32       76.16      1.55 o 
   1   8   3      429.56      405.93      4.71 o 
   2   8   3       23.85       21.68      0.70 o 
   3   8   3      192.85      179.83      3.14 o 
   4   8   3        2.97        3.78      0.23 o 
   5   8   3       60.72       55.91      0.99 o 
   6   8   3        1.94        4.20      0.88 o 
   7   8   3      391.38      398.03      5.48 o 
   8   8   3       19.68       19.93      0.78 o 
   9   8   3       40.56       41.60      1.05 o 
  10   8   3        0.02        0.18      0.26 o 
  11   8   3        6.85        5.47      0.44 o 
  -4   9   3        2.27        2.72      0.38 o 
  -3   9   3        2.54        2.80      1.36 o 
  -2   9   3      174.85      177.91      3.93 o 
  -1   9   3        0.30        0.47      0.33 o 
   0   9   3        8.52       11.06      0.54 o 
   1   9   3      186.51      185.39      2.71 o 
   2   9   3       34.85       32.65      0.91 o 
   3   9   3        3.29        3.42      0.30 o 
   4   9   3      123.77      115.55      1.53 o 
   5   9   3        2.34        4.37      0.50 o 
   6   9   3      111.01      102.98      1.32 o 
   7   9   3      192.46      201.26      4.54 o 
   8   9   3        3.50        3.65      0.33 o 
   9   9   3       18.78       17.30      0.89 o 
  10   9   3       45.33       47.19      2.20 o 
  11   9   3       11.03        9.43      0.51 o 
  -3  10   3       15.30       13.94      1.23 o 
  -2  10   3       14.41       17.48      0.81 o 
  -1  10   3       48.11       49.29      1.31 o 
   0  10   3       19.83       14.57      0.65 o 
   1  10   3       42.20       51.62      1.29 o 
   2  10   3        5.43        7.51      0.39 o 
   3  10   3       51.94       49.39      1.03 o 
   4  10   3       79.64       74.84      1.05 o 
   5  10   3      262.74      250.94      2.69 o 
   6  10   3       76.33       71.71      1.00 o 
   7  10   3       51.47       55.81      1.89 o 
   8  10   3        9.66        9.40      0.46 o 
   9  10   3        0.81        1.28      0.27 o 
  10  10   3        0.15        0.42      0.83 o 
  11  10   3       23.70       24.76      1.50 o 
  -1  11   3        0.02        0.24      0.22 o 
   0  11   3       57.28       59.89      1.18 o 
   1  11   3        0.04        0.16      0.19 o 
   2  11   3      111.11      117.67      1.66 o 
   3  11   3       12.68       15.40      0.47 o 
   4  11   3       42.41       42.76      0.85 o 
   5  11   3       27.94       29.42      0.55 o 
   6  11   3        3.15        2.71      0.26 o 
   7  11   3       30.40       33.59      0.90 o 
   8  11   3       42.58       47.19      1.10 o 
   9  11   3       15.39       15.67      0.56 o 
  10  11   3        3.79        3.44      0.82 o 
   0  12   3        0.48        0.22      0.31 o 
   1  12   3        0.10        0.31      0.21 o 
   2  12   3        3.91        4.51      0.29 o 
   3  12   3        0.33        0.56      0.17 o 
   4  12   3        5.43        8.22      0.40 o 
   5  12   3       48.03       43.96      0.84 o 
   6  12   3       14.63       15.25      0.48 o 
   7  12   3       15.09       16.48      0.47 o 
   8  12   3        5.96        6.48      0.41 o 
   4  13   3        0.12        0.21      0.16 o 
   5  13   3        0.51        0.91      0.24 o 
   6  13   3        1.38        1.97      0.22 o 
  -6 -12   4        5.16        5.41      0.57 o 
  -5 -12   4        0.02        0.31      0.50 o 
  -4 -12   4       56.48       58.58      1.20 o 
  -3 -12   4       27.22       30.52      0.75 o 
  -2 -12   4        2.77        2.78      0.44 o 
  -1 -12   4       20.41       22.30      0.88 o 
   0 -12   4        3.62        2.51      0.28 o 
  -8 -11   4        1.17        1.24      0.53 o 
  -7 -11   4       58.86       64.85      2.16 o 
  -6 -11   4       26.08       26.37      1.38 o 
  -5 -11   4       13.73       13.60      0.62 o 
  -4 -11   4        0.40        1.10      0.32 o 
  -3 -11   4       24.45       22.10      0.68 o 
  -2 -11   4       72.10       76.24      1.98 o 
  -1 -11   4        0.49        0.90      0.55 o 
   0 -11   4        8.13        9.95      0.81 o 
   1 -11   4        0.74        1.50      0.22 o 
   2 -11   4        1.47        2.65      0.23 o 
   3 -11   4        0.01        0.54      0.17 o 
  -8 -10   4        6.21        5.25      0.83 o 
  -7 -10   4        8.01        8.38      0.83 o 
  -6 -10   4        9.58        8.17      1.01 o 
  -5 -10   4      168.20      162.44      3.61 o 
  -4 -10   4       37.65       33.25      1.25 o 
  -3 -10   4        4.73        5.03      0.34 o 
  -2 -10   4       90.97       88.37      1.66 o 
  -1 -10   4        0.56        0.44      0.22 o 
   0 -10   4        6.43        6.77      0.43 o 
   1 -10   4       93.74       95.10      1.94 o 
   2 -10   4       81.50       80.78      1.45 o 
   3 -10   4        0.85        1.02      0.19 o 
   4 -10   4        4.27        3.90      0.28 o 
  -9  -9   4        1.11        1.40      0.56 o 
  -8  -9   4        6.29        8.30      0.64 o 
  -7  -9   4      109.36      111.80      3.66 o 
  -6  -9   4      328.64      331.05      8.46 o 
  -5  -9   4       77.99       77.08      1.97 o 
  -4  -9   4      232.61      218.58      3.67 o 
  -3  -9   4      271.29      263.55      3.95 o 
  -2  -9   4       21.71       24.63      0.66 o 
  -1  -9   4       21.63       22.56      0.72 o 
   0  -9   4      103.04       96.41      1.73 o 
   1  -9   4       85.77       81.78      2.45 o 
   2  -9   4        0.04        0.39      0.29 o 
   3  -9   4       61.64       62.86      1.48 o 
   4  -9   4        0.06        0.18      0.17 o 
   5  -9   4       13.50       11.81      0.39 o 
 -10  -8   4        6.16        5.00      0.66 o 
  -9  -8   4       18.34       19.89      1.05 o 
  -8  -8   4        0.67        0.61      0.65 o 
  -7  -8   4        8.19        7.62      0.97 o 
  -6  -8   4       18.13       13.70      1.00 o 
  -5  -8   4      278.68      249.31      4.02 o 
  -4  -8   4      110.47      102.00      2.04 o 
  -3  -8   4      217.49      197.01      3.40 o 
  -2  -8   4       28.68       30.33      0.70 o 
  -1  -8   4      155.23      143.04      3.50 o 
   0  -8   4       11.23       11.57      0.55 o 
   1  -8   4        3.06        3.86      0.60 o 
   2  -8   4      101.90      100.96      2.13 o 
   3  -8   4        5.43        5.63      0.51 o 
   4  -8   4       15.95       16.10      1.19 o 
   5  -8   4        2.73        3.00      0.53 o 
   6  -8   4       13.89       12.39      0.54 o 
   7  -8   4        1.50        1.54      0.39 o 
 -10  -7   4        7.13        8.28      0.74 o 
  -9  -7   4        0.95        1.30      0.33 o 
  -8  -7   4        8.40        7.89      0.83 o 
  -7  -7   4       33.39       31.82      1.06 o 
  -6  -7   4        3.69        5.44      0.48 o 
  -5  -7   4        0.38        0.50      0.32 o 
  -4  -7   4       30.17       25.74      0.86 o 
  -3  -7   4        0.39        0.49      0.25 o 
  -2  -7   4       44.88       45.43      1.24 o 
  -1  -7   4      161.60      169.40      3.68 o 
   0  -7   4      217.46      235.74      5.99 o 
   1  -7   4       69.51       66.10      2.34 o 
   2  -7   4        0.99        1.35      0.22 o 
   3  -7   4      172.65      173.19      2.33 o 
   4  -7   4       34.36       34.11      0.94 o 
   5  -7   4      115.89      115.20      1.91 o 
   6  -7   4       49.71       46.61      0.96 o 
   7  -7   4        1.85        2.09      0.24 o 
 -10  -6   4        2.65        4.87      0.33 o 
  -9  -6   4        3.46        3.47      0.47 o 
  -8  -6   4       55.98       60.60      1.79 o 
  -7  -6   4        1.36        1.51      0.60 o 
  -6  -6   4       26.87       28.28      0.99 o 
  -5  -6   4       55.93       49.57      2.16 o 
  -4  -6   4      375.26      372.63      7.69 o 
  -3  -6   4       32.92       29.51      0.89 o 
  -2  -6   4      101.37       93.54      3.77 o 
  -1  -6   4      125.22      116.87      2.47 o 
   0  -6   4        5.92        4.24      0.31 o 
   1  -6   4       46.51       39.83      1.08 o 
   2  -6   4        0.94        1.61      0.30 o 
   3  -6   4        1.04        1.72      0.24 o 
   4  -6   4       27.67       25.83      0.61 o 
   5  -6   4        1.23        0.97      0.19 o 
   6  -6   4       12.01       10.91      0.38 o 
   7  -6   4        3.72        3.15      0.58 o 
   8  -6   4        0.46        0.23      0.19 o 
 -10  -5   4       31.81       33.83      0.87 o 
  -9  -5   4        7.89        8.83      0.77 o 
  -8  -5   4       13.78       12.56      1.83 o 
  -7  -5   4      168.43      162.08      3.12 o 
  -6  -5   4      358.98      347.88      5.26 o 
  -5  -5   4      184.14      174.33      4.97 o 
  -4  -5   4      104.46       87.32      2.05 o 
  -3  -5   4       16.97       19.60      2.15 o 
  -2  -5   4      886.18      978.49     23.57 o 
  -1  -5   4      222.07      247.27      6.60 o 
   0  -5   4       19.88       17.68      0.97 o 
   1  -5   4        4.27        3.84      0.34 o 
   2  -5   4      201.44      205.85      4.14 o 
   3  -5   4       22.46       22.99      0.77 o 
   4  -5   4      232.76      227.03      7.70 o 
   5  -5   4       18.76       15.20      0.44 o 
   6  -5   4       56.00       52.67      0.99 o 
   7  -5   4       10.20       10.60      0.44 o 
   8  -5   4        9.07       10.63      0.40 o 
   9  -5   4        0.02        0.29      0.23 o 
 -11  -4   4        0.42        0.25      0.13 o 
 -10  -4   4        0.07        0.89      0.21 o 
  -9  -4   4        3.01        2.31      0.30 o 
  -8  -4   4       26.50       28.52      1.36 o 
  -7  -4   4       27.03       28.95      1.05 o 
  -6  -4   4      129.41      125.34      2.91 o 
  -5  -4   4        4.25        2.44      0.64 o 
  -4  -4   4       22.35       21.66      1.05 o 
  -3  -4   4      252.19      235.33      6.18 o 
  -2  -4   4       20.44       16.29      1.63 o 
  -1  -4   4       12.43       19.83      0.80 o 
   0  -4   4      698.54      728.80     15.44 o 
   1  -4   4        8.04        8.49      0.61 o 
   2  -4   4       12.54       15.49      1.06 o 
   3  -4   4       10.85        8.29      0.54 o 
   4  -4   4        0.19        0.80      0.44 o 
   5  -4   4       27.10       23.29      0.79 o 
   6  -4   4      162.65      156.63      2.01 o 
   7  -4   4        0.20        0.47      0.38 o 
   8  -4   4      117.38      120.66      2.19 o 
   9  -4   4       16.99       14.66      0.59 o 
  10  -4   4        8.46        9.86      0.46 o 
 -10  -3   4       14.31       18.13      0.50 o 
  -9  -3   4       26.23       25.67      0.63 o 
  -8  -3   4       31.19       32.53      0.93 o 
  -7  -3   4       59.42       59.30      1.62 o 
  -6  -3   4      366.32      361.46      9.08 o 
  -5  -3   4       46.47       43.68      1.57 o 
  -4  -3   4      524.28      519.30     12.64 o 
  -3  -3   4      257.45      290.49      7.12 o 
  -2  -3   4      589.50      653.97     15.71 o 
  -1  -3   4        5.19        9.43      0.57 o 
   0  -3   4      689.50      815.63     19.48 o 
   1  -3   4        1.24        1.60      0.36 o 
   2  -3   4      140.85      137.00      3.57 o 
   3  -3   4      221.72      214.23     11.38 o 
   4  -3   4      137.40      134.94      4.69 o 
   5  -3   4       12.89       15.90      0.62 o 
   6  -3   4       40.51       36.52      0.92 o 
   7  -3   4      107.54      104.45      1.63 o 
   8  -3   4       48.90       50.94      1.06 o 
   9  -3   4       42.72       46.75      1.07 o 
  10  -3   4        1.62        1.01      0.25 o 
 -10  -2   4       37.20       39.54      0.82 o 
  -9  -2   4       10.86        8.99      0.51 o 
  -8  -2   4       45.72       39.56      1.08 o 
  -7  -2   4      178.01      170.70      2.40 o 
  -6  -2   4        5.75        9.74      0.75 o 
  -5  -2   4      128.18      102.49      5.01 o 
  -4  -2   4      110.51      102.76      2.73 o 
  -3  -2   4      118.09      114.77      3.02 o 
  -2  -2   4        1.36        0.67      0.55 o 
  -1  -2   4      234.39      281.31     15.04 o 
   0  -2   4     1121.60     1171.49     27.88 o 
   1  -2   4      116.22      117.32      2.64 o 
   2  -2   4        0.42        1.59      0.20 o 
   3  -2   4       37.67       36.82      1.45 o 
   4  -2   4        7.46        5.89      1.27 o 
   5  -2   4        4.45        4.66      0.39 o 
   6  -2   4      734.74      742.37     14.48 o 
   7  -2   4        0.02       -0.03      0.16 o 
   8  -2   4      484.16      482.62      6.19 o 
   9  -2   4        2.41        1.89      0.24 o 
  10  -2   4        4.57        4.13      0.27 o 
  11  -2   4        1.52        0.86      0.18 o 
 -10  -1   4       13.94       15.26      0.42 o 
  -9  -1   4        6.80        6.71      0.32 o 
  -8  -1   4        0.15        0.55      0.18 o 
  -7  -1   4      135.66      122.74      1.97 o 
  -6  -1   4      146.28      139.52      3.85 o 
  -5  -1   4       28.53       30.32      1.37 o 
  -4  -1   4       83.92       76.96      3.22 o 
  -3  -1   4       63.04       93.97      3.09 o 
  -2  -1   4      348.00      335.29      8.52 o 
  -1  -1   4      691.60      645.02     15.43 o 
   0  -1   4       29.71       35.47      2.71 o 
   1  -1   4      950.65      980.13     20.89 o 
   2  -1   4       88.19       95.28      2.66 o 
   3  -1   4      169.91      180.68      4.93 o 
   4  -1   4      118.14      120.42      2.82 o 
   5  -1   4      196.16      184.79      4.96 o 
   6  -1   4       36.58       36.47      1.01 o 
   7  -1   4       39.72       38.09      1.01 o 
   8  -1   4       25.30       28.37      0.68 o 
   9  -1   4        0.49        0.65      0.35 o 
  10  -1   4        9.32        8.95      0.42 o 
  11  -1   4       34.38       30.79      1.55 o 
 -10   0   4        5.19        4.89      0.37 o 
  -9   0   4       12.05       13.93      0.44 o 
  -8   0   4       37.19       36.73      0.86 o 
  -7   0   4        0.25        0.17      0.17 o 
  -6   0   4       72.96       63.99      1.33 o 
  -5   0   4      101.74      102.89      3.67 o 
  -4   0   4      504.07      494.40     12.15 o 
  -3   0   4        4.35        6.97      0.38 o 
  -2   0   4        0.44        2.06      0.21 o 
  -1   0   4       10.81       11.69      0.41 o 
   0   0   4      931.84     1044.38     25.18 o 
   1   0   4     2650.76     2746.35     65.00 o 
   2   0   4     1617.21     1594.47     42.20 o 
   3   0   4      335.21      348.16      9.31 o 
   4   0   4      283.14      310.15      9.05 o 
   5   0   4       71.10       66.10      1.73 o 
   6   0   4       14.26       14.70      0.58 o 
   7   0   4       37.21       36.37      1.35 o 
   8   0   4      535.19      520.85      5.91 o 
   9   0   4        0.07        0.39      0.18 o 
  10   0   4        3.19        2.92      0.27 o 
  11   0   4        1.13        1.23      0.15 o 
  -9   1   4        2.92        3.68      0.36 o 
  -8   1   4       10.09        7.20      0.35 o 
  -7   1   4       18.73       16.29      0.51 o 
  -6   1   4       10.75       10.29      0.40 o 
  -5   1   4       10.52       11.24      4.88 o 
  -4   1   4       16.23       15.37      0.96 o 
  -3   1   4      254.04      236.12      6.10 o 
  -2   1   4       15.24       11.06      1.60 o 
  -1   1   4     1042.42     1032.83     20.73 o 
   0   1   4       88.26       96.18      2.18 o 
   1   1   4       65.71       69.85      1.80 o 
   2   1   4     1919.40     2052.41     54.58 o 
   3   1   4     1547.92     1627.20     33.61 o 
   4   1   4      539.25      591.44     12.25 o 
   5   1   4      572.42      577.00     11.98 o 
   6   1   4      677.00      687.29     16.46 o 
   7   1   4       81.48       86.19      2.33 o 
   8   1   4      343.26      336.67      3.97 o 
   9   1   4        8.49        9.01      0.37 o 
  10   1   4      120.01      123.00      2.19 o 
  11   1   4        9.05        9.13      0.33 o 
  12   1   4        4.34        3.48      0.21 o 
  -9   2   4        0.44        0.79      0.27 o 
  -8   2   4       12.10       14.29      0.48 o 
  -7   2   4       10.66        9.46      0.41 o 
  -6   2   4      105.05       95.96      1.56 o 
  -5   2   4      111.07      104.97      1.80 o 
  -4   2   4      221.81      206.56      5.40 o 
  -3   2   4      100.55      101.82      2.91 o 
  -2   2   4     1144.11     1227.98     42.71 o 
  -1   2   4      484.50      519.61     12.50 o 
   0   2   4      536.89      537.43     11.15 o 
   1   2   4        2.79        2.43      0.18 o 
   2   2   4        2.66        2.31      0.79 o 
   3   2   4       93.56       87.51      2.06 o 
   4   2   4      108.78      101.92      2.47 o 
   5   2   4      294.89      311.12      8.76 o 
   6   2   4        3.72        5.98      0.47 o 
   7   2   4        1.69        1.89      0.25 o 
   8   2   4      103.98       94.27      1.68 o 
   9   2   4        0.54        0.79      0.24 o 
  10   2   4        0.06        0.18      0.19 o 
  11   2   4       62.06       62.82      1.30 o 
  12   2   4        4.19        4.81      0.45 o 
  -9   3   4        0.34        0.39      0.22 o 
  -8   3   4        3.19        2.00      0.33 o 
  -7   3   4       18.37       20.74      0.69 o 
  -6   3   4        9.36        7.54      0.52 o 
  -5   3   4      316.68      295.27      4.17 o 
  -4   3   4      209.54      208.23      6.17 o 
  -3   3   4       12.79       10.67      1.11 o 
  -2   3   4       37.59       55.13      2.61 o 
  -1   3   4        1.01        0.79      0.21 o 
   0   3   4       31.25       28.79      1.25 o 
   1   3   4        1.14        1.46      0.43 o 
   2   3   4       98.73       89.51      2.37 o 
   3   3   4      472.93      451.07     10.50 o 
   4   3   4     1463.56     1657.13     38.71 o 
   5   3   4       98.76      112.00      3.08 o 
   6   3   4      443.48      429.66     10.75 o 
   7   3   4      232.77      224.18      4.72 o 
   8   3   4      782.05      732.03      8.15 o 
   9   3   4       24.35       25.16      0.73 o 
  10   3   4        1.43        1.50      0.33 o 
  11   3   4        0.25       -0.03      0.22 o 
  12   3   4        0.01       -0.06      0.15 o 
  -8   4   4        9.90       10.78      0.54 o 
  -7   4   4        6.98        6.30      0.80 o 
  -6   4   4        4.40        5.99      0.45 o 
  -5   4   4      211.36      205.06      3.37 o 
  -4   4   4      404.22      369.95      4.91 o 
  -3   4   4       10.12        7.32      0.93 o 
  -2   4   4       71.95       74.75      3.99 o 
  -1   4   4      482.22      536.67     13.47 o 
   0   4   4       32.45       40.19      1.32 o 
   1   4   4       14.16        9.19      0.72 o 
   2   4   4       54.08       59.69      2.13 o 
   3   4   4       93.03       86.91      2.62 o 
   4   4   4        0.05        0.25      0.61 o 
   5   4   4      712.10      713.19     17.16 o 
   6   4   4      114.09      121.96      3.23 o 
   7   4   4       66.32       57.21      1.99 o 
   8   4   4      752.35      715.03      9.28 o 
   9   4   4       34.54       32.33      0.91 o 
  10   4   4      318.65      299.41      8.77 o 
  11   4   4        1.21        0.65      0.27 o 
  12   4   4        9.91        9.57      0.54 o 
  -7   5   4       10.46       12.01      0.61 o 
  -6   5   4       36.57       35.95      1.02 o 
  -5   5   4       37.36       36.44      1.18 o 
  -4   5   4       49.42       49.60      1.01 o 
  -3   5   4       67.86       61.56      1.60 o 
  -2   5   4      125.18      112.29      3.62 o 
  -1   5   4        0.01       -0.17      0.23 o 
   0   5   4      274.62      269.43      6.93 o 
   1   5   4      125.71      139.00      4.67 o 
   2   5   4      651.07      658.17     16.32 o 
   3   5   4       16.12       18.46      1.19 o 
   4   5   4       38.42       38.67      2.29 o 
   5   5   4      413.32      404.89     27.39 o 
   6   5   4      269.79      275.31      5.65 o 
   7   5   4       65.75       63.49      1.50 o 
   8   5   4      200.06      186.92      2.56 o 
   9   5   4        2.27        2.23      0.22 o 
  10   5   4       48.71       50.63      1.79 o 
  11   5   4       26.76       28.14      1.23 o 
  12   5   4       29.21       27.09      0.91 o 
  -7   6   4       40.56       39.98      1.02 o 
  -6   6   4        0.79        0.79      0.33 o 
  -5   6   4       10.65       11.24      0.58 o 
  -4   6   4        0.00       -0.07      0.28 o 
  -3   6   4        1.39        1.24      0.34 o 
  -2   6   4       45.60       41.63      1.02 o 
  -1   6   4        0.35        0.18      0.89 o 
   0   6   4      158.97      152.75      3.98 o 
   1   6   4       42.12       35.14      1.23 o 
   2   6   4       22.13       14.47      0.88 o 
   3   6   4      286.24      262.16      8.73 o 
   4   6   4        4.81        3.95      1.30 o 
   5   6   4      332.83      320.10     11.48 o 
   6   6   4        1.86        2.01      0.61 o 
   7   6   4        4.39        4.38      0.24 o 
   8   6   4      110.93      111.27      1.96 o 
   9   6   4      124.21      120.82      1.92 o 
  10   6   4       38.78       32.74      1.11 o 
  11   6   4        6.08        6.81      0.49 o 
  12   6   4        2.67        2.27      0.27 o 
  -6   7   4       54.42       56.36      2.07 o 
  -5   7   4        4.00        4.25      0.40 o 
  -4   7   4       39.65       44.78      1.72 o 
  -3   7   4        0.69        0.70      0.29 o 
  -2   7   4      138.15      138.52      2.20 o 
  -1   7   4       12.36       11.20      0.49 o 
   0   7   4      393.64      368.89      5.04 o 
   1   7   4       65.04       75.48      1.77 o 
   2   7   4       48.11       36.25      1.00 o 
   3   7   4       16.00       15.84      0.79 o 
   4   7   4       28.71       27.96      5.67 o 
   5   7   4      730.26      687.54     13.89 o 
   6   7   4      259.22      246.16      3.97 o 
   7   7   4       18.99       17.73      0.48 o 
   8   7   4       66.97       62.19      1.20 o 
   9   7   4       33.77       31.98      0.92 o 
  10   7   4        0.31        0.42      0.26 o 
  11   7   4        0.38        0.39      0.28 o 
  12   7   4        7.30        6.39      0.87 o 
  -3   8   4        0.69        1.62      0.79 o 
  -2   8   4       41.42       35.47      0.90 o 
  -1   8   4       44.67       40.96      0.82 o 
   0   8   4       46.23       34.66      0.84 o 
   1   8   4       23.15       24.95      0.60 o 
   2   8   4      613.42      568.87      5.22 o 
   3   8   4      174.22      163.91      1.72 o 
   4   8   4       47.50       42.48      0.71 o 
   5   8   4        3.23        4.12      0.34 o 
   6   8   4       44.54       46.78      0.71 o 
   7   8   4      102.12       96.62      1.31 o 
   8   8   4        0.71        1.04      0.27 o 
   9   8   4       53.22       53.08      1.24 o 
  10   8   4        8.02        8.99      0.42 o 
  11   8   4        0.21        0.42      0.21 o 
  -3   9   4       16.78       20.34      0.85 o 
  -2   9   4        0.55        1.00      0.31 o 
  -1   9   4        9.49        5.92      0.44 o 
   0   9   4       54.45       53.29      1.21 o 
   1   9   4        0.87        1.97      0.33 o 
   2   9   4       28.67       26.64      0.67 o 
   3   9   4      135.44      130.64      1.75 o 
   4   9   4       32.35       31.45      0.61 o 
   5   9   4      166.13      159.46      2.06 o 
   6   9   4        0.17       -0.04      0.16 o 
   7   9   4      150.25      149.22      1.94 o 
   8   9   4       89.53       86.52      1.68 o 
   9   9   4       15.14       17.06      0.58 o 
  10   9   4       62.60       64.23      1.36 o 
  11   9   4        2.69        2.18      0.27 o 
  -2  10   4       82.43       95.08      3.21 o 
  -1  10   4       17.30       21.71      0.90 o 
   0  10   4       12.97       11.66      0.70 o 
   1  10   4        4.76        6.93      0.49 o 
   2  10   4      438.40      418.01      5.44 o 
   3  10   4       40.01       39.29      1.41 o 
   4  10   4        1.69        0.65      0.32 o 
   5  10   4       30.57       29.75      0.74 o 
   6  10   4      411.42      438.96      4.50 o 
   7  10   4        4.31        4.79      0.34 o 
   8  10   4        0.01        0.58      0.20 o 
   9  10   4        9.49        8.50      0.53 o 
  10  10   4        0.19        0.23      0.15 o 
  -1  11   4        1.20        0.11      0.39 o 
   0  11   4       24.38       27.16      0.78 o 
   1  11   4        0.77        1.33      0.28 o 
   2  11   4       48.45       55.68      1.14 o 
   3  11   4       37.84       38.67      0.80 o 
   4  11   4      106.57      106.14      2.12 o 
   5  11   4        3.77        2.85      0.21 o 
   6  11   4       43.14       41.93      0.80 o 
   7  11   4        0.02        0.33      0.31 o 
   8  11   4        1.84        1.74      0.31 o 
   9  11   4        0.43        0.39      0.15 o 
   1  12   4        4.41        4.69      0.39 o 
   2  12   4        6.57        6.07      0.39 o 
   3  12   4        1.16        1.08      0.17 o 
   4  12   4        1.22        2.31      0.19 o 
   5  12   4        0.20        0.72      0.16 o 
   6  12   4        3.17        3.18      0.27 o 
   7  12   4       62.79       65.40      1.32 o 
   8  12   4       21.51       22.00      0.73 o 
  -5 -12   5        0.26       -0.23      0.47 o 
  -4 -12   5        5.40        6.32      0.71 o 
  -3 -12   5        7.79        9.42      0.36 o 
  -2 -12   5       12.63       13.33      0.52 o 
  -1 -12   5        0.01        0.30      0.20 o 
   0 -12   5        0.12        0.59      0.21 o 
  -7 -11   5        9.57       10.79      0.77 o 
  -6 -11   5        3.45        2.68      0.66 o 
  -5 -11   5        2.07        1.54      0.64 o 
  -4 -11   5        9.42        7.79      0.52 o 
  -3 -11   5       18.16       18.22      0.53 o 
  -2 -11   5       18.68       21.93      0.63 o 
  -1 -11   5       18.31       17.16      0.60 o 
   0 -11   5        5.00        3.56      0.39 o 
   1 -11   5       73.97       76.01      1.79 o 
   2 -11   5       51.11       49.71      1.48 o 
  -8 -10   5        2.31        2.94      0.48 o 
  -7 -10   5        0.20       -0.11      0.57 o 
  -6 -10   5        1.09        0.54      0.61 o 
  -5 -10   5       11.38       15.11      1.24 o 
  -4 -10   5       44.67       46.29      1.46 o 
  -3 -10   5        0.59        1.53      0.23 o 
  -2 -10   5       75.14       77.08      1.48 o 
  -1 -10   5       26.42       26.48      0.93 o 
   0 -10   5       13.24       11.39      0.48 o 
   1 -10   5        0.15        0.20      0.18 o 
   2 -10   5        0.84        1.10      0.20 o 
   3 -10   5        4.73        5.02      0.27 o 
   4 -10   5        0.02        0.17      0.20 o 
  -9  -9   5       13.48       15.05      1.16 o 
  -8  -9   5        8.59       10.36      0.74 o 
  -7  -9   5       37.17       38.56      1.86 o 
  -6  -9   5        0.81        0.79      0.74 o 
  -5  -9   5        6.19        5.64      0.95 o 
  -4  -9   5        0.07        1.46      0.80 o 
  -3  -9   5      373.37      362.66      6.52 o 
  -2  -9   5       19.61       19.66      0.62 o 
  -1  -9   5       43.02       45.91      1.02 o 
   0  -9   5      167.20      167.01      3.73 o 
   1  -9   5       59.18       63.90      2.32 o 
   2  -9   5       81.55       83.92      1.88 o 
   3  -9   5       33.33       33.65      1.02 o 
   4  -9   5        2.03        1.90      0.21 o 
   5  -9   5       16.27       14.53      0.49 o 
  -9  -8   5        0.19        0.86      0.52 o 
  -8  -8   5        5.09        4.26      0.70 o 
  -7  -8   5        0.06       -0.12      0.64 o 
  -6  -8   5        0.22        0.39      0.75 o 
  -5  -8   5       90.97       95.34      2.02 o 
  -4  -8   5      134.36      132.40      2.28 o 
  -3  -8   5       23.36       24.50      1.04 o 
  -2  -8   5      305.61      296.10      3.63 o 
  -1  -8   5        4.48        3.44      0.31 o 
   0  -8   5       15.80       15.03      0.84 o 
   1  -8   5      153.99      142.48      2.66 o 
   2  -8   5       15.20       16.29      0.62 o 
   3  -8   5       75.47       76.50      1.79 o 
   4  -8   5       64.78       66.49      1.27 o 
   5  -8   5        3.92        3.95      0.37 o 
   6  -8   5       51.62       53.22      0.97 o 
 -10  -7   5        0.85        1.77      0.23 o 
  -9  -7   5        0.16        0.90      0.22 o 
  -8  -7   5       17.26       17.27      0.95 o 
  -7  -7   5        1.02        0.83      0.67 o 
  -6  -7   5       64.09       57.52      1.36 o 
  -5  -7   5      119.32       99.15      1.86 o 
  -4  -7   5        6.06        6.28      0.29 o 
  -3  -7   5      348.77      318.94      3.87 o 
  -2  -7   5      401.70      389.00      8.03 o 
  -1  -7   5      226.56      226.28      3.74 o 
   0  -7   5      228.34      218.31      3.27 o 
   1  -7   5      104.67       99.12      1.33 o 
   2  -7   5       62.36       56.46      0.86 o 
   3  -7   5       17.96       16.19      0.44 o 
   4  -7   5        0.43        0.54      0.17 o 
   5  -7   5       14.95       14.88      0.50 o 
   6  -7   5       22.43       23.41      0.79 o 
   7  -7   5        0.05        0.12      0.13 o 
 -10  -6   5        3.09        5.57      0.35 o 
  -9  -6   5       13.07       15.14      0.55 o 
  -8  -6   5       18.25       14.44      1.12 o 
  -7  -6   5      192.43      184.42      4.07 o 
  -6  -6   5       25.26       25.59      1.01 o 
  -5  -6   5       63.05       55.97      1.23 o 
  -4  -6   5        6.18        7.31      0.62 o 
  -3  -6   5      102.78      112.60      2.45 o 
  -2  -6   5      266.27      264.98      5.38 o 
  -1  -6   5       24.52       22.08      0.71 o 
   0  -6   5      195.30      194.80      4.09 o 
   1  -6   5       12.42       13.95      0.55 o 
   2  -6   5        7.32        7.76      0.43 o 
   3  -6   5      112.07      104.29      1.45 o 
   4  -6   5       42.12       42.07      0.81 o 
   5  -6   5        1.10        0.61      0.17 o 
   6  -6   5      148.56      154.33      2.12 o 
   7  -6   5       15.94       16.83      0.64 o 
   8  -6   5       11.77       14.06      0.40 o 
 -10  -5   5       14.84       18.23      0.55 o 
  -9  -5   5        6.74        9.76      0.49 o 
  -8  -5   5        0.13        0.45      0.72 o 
  -7  -5   5       97.46       90.12      1.88 o 
  -6  -5   5       26.41       23.96      0.73 o 
  -5  -5   5       99.41       89.88      1.37 o 
  -4  -5   5      684.36      714.01     17.31 o 
  -3  -5   5      855.33      888.75     17.18 o 
  -2  -5   5      129.88      131.97      2.84 o 
  -1  -5   5      852.88      881.91     17.33 o 
   0  -5   5        1.53        2.85      0.25 o 
   1  -5   5       78.32       67.45      2.25 o 
   2  -5   5       57.40       59.89      1.45 o 
   3  -5   5        5.55        6.12      0.37 o 
   4  -5   5        1.13        1.04      0.14 o 
   5  -5   5       32.50       33.95      0.72 o 
   6  -5   5       48.38       48.33      0.86 o 
   7  -5   5       62.20       64.96      1.13 o 
   8  -5   5      167.75      173.79      2.51 o 
   9  -5   5        1.21        1.01      0.19 o 
 -10  -4   5        1.28        1.97      0.22 o 
  -9  -4   5        0.10        0.49      0.21 o 
  -8  -4   5       19.27       23.27      1.18 o 
  -7  -4   5        8.22        8.11      0.97 o 
  -6  -4   5      144.46      134.46      2.18 o 
  -5  -4   5      356.98      331.65     11.28 o 
  -4  -4   5      110.76      119.23      4.32 o 
  -3  -4   5        7.30        7.05      0.52 o 
  -2  -4   5      779.46      908.49     21.86 o 
  -1  -4   5     1167.37     1268.09     30.29 o 
   0  -4   5      716.73      783.02     19.29 o 
   1  -4   5      161.58      178.55      4.88 o 
   2  -4   5      126.54      120.86      3.30 o 
   3  -4   5       62.90       54.65      2.04 o 
   4  -4   5        4.17        4.64      0.33 o 
   5  -4   5       37.88       37.34      0.62 o 
   6  -4   5        4.59        4.32      0.40 o 
   7  -4   5       15.04       15.19      0.44 o 
   8  -4   5       49.83       54.00      1.17 o 
   9  -4   5       34.47       37.53      0.78 o 
  10  -4   5        1.03        1.13      0.21 o 
 -10  -3   5        2.55        2.87      0.25 o 
  -9  -3   5       38.89       43.26      1.19 o 
  -8  -3   5       58.24       58.61      1.71 o 
  -7  -3   5       46.97       45.69      1.16 o 
  -6  -3   5      186.51      183.90      3.14 o 
  -5  -3   5       13.26       16.48      3.57 o 
  -4  -3   5       53.95       60.01      1.87 o 
  -3  -3   5       32.84       32.11      2.08 o 
  -2  -3   5      525.48      609.27     15.16 o 
  -1  -3   5        2.42        8.21      1.05 o 
   0  -3   5      689.42      711.90     17.11 o 
   2  -3   5       21.76       27.02      0.82 o 
   3  -3   5      143.39      128.18      4.49 o 
   4  -3   5       11.90       13.72      0.53 o 
   5  -3   5      107.90      110.16      3.60 o 
   6  -3   5      202.52      202.55      2.48 o 
   7  -3   5        1.19        1.56      0.17 o 
   8  -3   5       63.95       59.72      1.19 o 
   9  -3   5        2.71        2.31      0.33 o 
  10  -3   5        2.57        2.19      0.18 o 
 -10  -2   5        0.19        0.16      0.30 o 
  -9  -2   5        3.17        3.32      0.25 o 
  -8  -2   5        5.88        5.71      0.32 o 
  -7  -2   5       15.39       13.72      0.61 o 
  -6  -2   5      147.70      144.35      2.36 o 
  -5  -2   5       25.83       23.75      1.07 o 
  -4  -2   5       51.07       59.81      2.02 o 
  -3  -2   5      124.32      139.94      8.70 o 
  -2  -2   5     1151.91     1220.83     29.63 o 
  -1  -2   5     3846.44     4034.37     95.85 o 
   0  -2   5     1253.83     1420.42     34.28 o 
   1  -2   5     1043.83     1101.07     29.06 o 
   2  -2   5      484.34      490.66     12.48 o 
   3  -2   5        0.67        1.61      0.37 o 
   4  -2   5       16.20       12.09      0.68 o 
   5  -2   5      105.21      101.74      2.55 o 
   6  -2   5       73.41       79.54      2.08 o 
   7  -2   5        3.64        4.73      0.23 o 
   8  -2   5       24.85       28.20      0.55 o 
   9  -2   5        0.17        0.53      0.18 o 
  10  -2   5        0.27        0.60      0.22 o 
  11  -2   5        1.73        1.96      0.22 o 
 -10  -1   5        0.75        1.24      0.19 o 
  -9  -1   5       21.96       20.36      0.53 o 
  -8  -1   5       20.26       20.79      0.85 o 
  -7  -1   5      131.73      126.30      2.57 o 
  -6  -1   5       36.17       28.22      0.80 o 
  -5  -1   5      340.89      343.12     12.89 o 
  -4  -1   5      367.57      362.00     11.86 o 
  -3  -1   5        1.57        2.03      0.28 o 
  -2  -1   5      193.29      215.09      5.46 o 
  -1  -1   5      576.95      595.62     19.64 o 
   0  -1   5       81.31       84.10      2.30 o 
   1  -1   5        5.43        4.16      0.81 o 
   2  -1   5     2675.42     2749.82     57.59 o 
   3  -1   5      768.30      768.54     20.34 o 
   4  -1   5        4.11        6.24      0.36 o 
   5  -1   5       13.93       13.82      0.82 o 
   6  -1   5       11.99       12.62      1.46 o 
   7  -1   5       10.01        9.55      0.33 o 
   8  -1   5        0.99        1.27      0.26 o 
   9  -1   5       15.48       16.55      0.52 o 
  10  -1   5        1.47        1.67      0.21 o 
  11  -1   5        0.44        0.64      0.14 o 
  -9   0   5       15.83       18.29      0.49 o 
  -8   0   5        0.31        0.26      0.17 o 
  -7   0   5        2.45        3.00      0.37 o 
  -6   0   5       17.29       14.16      0.57 o 
  -5   0   5       28.35       27.05      1.05 o 
  -4   0   5       24.23       24.86      1.42 o 
  -3   0   5       50.54       51.47      2.83 o 
  -2   0   5      207.73      221.86      4.75 o 
  -1   0   5      327.06      351.45      6.98 o 
   0   0   5      524.20      602.98     14.55 o 
   1   0   5       14.33       14.22      1.96 o 
   2   0   5        2.58        4.19      0.34 o 
   3   0   5        0.80        1.42      0.19 o 
   4   0   5       28.08       33.29      2.40 o 
   5   0   5      104.38       98.94      2.42 o 
   6   0   5      260.92      273.17      5.57 o 
   7   0   5        3.94        4.53      0.32 o 
   8   0   5      221.04      208.52      2.56 o 
   9   0   5        2.28        2.03      0.23 o 
  10   0   5        7.35        6.54      0.31 o 
  11   0   5       24.28       25.29      0.70 o 
  -9   1   5        1.03        0.81      0.16 o 
  -8   1   5       46.82       50.11      1.00 o 
  -7   1   5       23.37       21.51      0.94 o 
  -6   1   5       43.43       41.67      0.96 o 
  -5   1   5      329.88      301.25      3.64 o 
  -4   1   5      148.08      152.55      4.69 o 
  -3   1   5        5.27        7.81      1.07 o 
  -2   1   5       26.62       29.37      2.71 o 
  -1   1   5      773.65      803.51     19.63 o 
   0   1   5       16.04       13.58      1.11 o 
   1   1   5      233.17      249.86      5.07 o 
   2   1   5      173.74      169.70      3.45 o 
   3   1   5     3679.52     3747.75     76.72 o 
   4   1   5      569.52      590.94     12.43 o 
   5   1   5      264.89      255.26      6.33 o 
   6   1   5        0.02        6.47      1.72 o 
   7   1   5       20.00       21.63      0.71 o 
   8   1   5       22.12       21.19      0.45 o 
   9   1   5       11.62       12.40      0.48 o 
  10   1   5       11.40       13.87      0.44 o 
  11   1   5       11.61       11.52      0.34 o 
  12   1   5        4.42        3.46      0.33 o 
  -9   2   5       17.60       19.57      0.61 o 
  -8   2   5       38.08       40.25      1.20 o 
  -7   2   5       16.44       15.74      0.50 o 
  -6   2   5        2.43        2.44      0.38 o 
  -5   2   5      184.36      166.65      2.55 o 
  -4   2   5      409.27      408.59     11.66 o 
  -3   2   5       97.75       93.88      3.01 o 
  -2   2   5      127.77      125.50      5.00 o 
  -1   2   5       10.46       17.23      0.70 o 
   0   2   5        1.38        5.00      0.56 o 
   1   2   5        2.37        3.96      0.31 o 
   2   2   5      129.39      117.55      2.69 o 
   3   2   5      615.19      670.20     15.62 o 
   4   2   5       41.42       36.06      5.96 o 
   5   2   5      725.12      758.92     18.14 o 
   6   2   5        0.47        0.66      0.27 o 
   7   2   5        0.08        4.25      5.20 o 
   8   2   5       60.16       50.83      0.88 o 
   9   2   5       25.82       24.46      0.58 o 
  10   2   5       85.44       79.60      1.88 o 
  11   2   5       18.38       20.95      0.75 o 
  12   2   5        2.97        2.87      0.32 o 
  -8   3   5       26.90       28.62      0.88 o 
  -7   3   5       29.71       32.35      1.27 o 
  -6   3   5        1.01        0.58      0.28 o 
  -5   3   5      133.52      124.91      1.75 o 
  -4   3   5        0.33        2.80      0.80 o 
  -3   3   5       28.32       35.91      2.12 o 
  -2   3   5       29.70       30.15      3.46 o 
  -1   3   5      411.00      435.81     11.13 o 
   0   3   5      146.47      173.12      6.80 o 
   1   3   5      415.44      426.12     11.28 o 
   2   3   5       83.54       82.35      2.55 o 
   3   3   5     1203.96     1244.96     41.33 o 
   4   3   5       91.91       94.60      2.66 o 
   5   3   5      263.72      257.46      6.69 o 
   6   3   5       34.77       41.49      1.67 o 
   7   3   5       13.20       10.31      0.46 o 
   8   3   5       39.17       37.23      0.80 o 
   9   3   5        0.08        0.48      0.39 o 
  10   3   5       11.72        9.67      0.52 o 
  11   3   5        0.00        0.00      0.20 o 
  12   3   5       35.34       34.25      1.00 o 
  -8   4   5        0.72        0.48      0.21 o 
  -7   4   5        0.83        1.27      0.39 o 
  -6   4   5       32.64       35.64      1.54 o 
  -5   4   5       10.02        8.82      0.52 o 
  -4   4   5      426.24      407.41      5.28 o 
  -3   4   5        6.49        6.72      0.40 o 
  -2   4   5      132.01      126.45      4.71 o 
  -1   4   5       21.32       26.87      1.00 o 
   0   4   5       72.41       68.89      2.19 o 
   1   4   5       26.06       31.07      1.34 o 
   2   4   5       31.11       37.31      1.47 o 
   3   4   5      664.36      729.40     23.94 o 
   4   4   5        8.54       10.21      1.38 o 
   5   4   5     1569.58     1564.63     43.49 o 
   6   4   5        8.55        8.81      0.59 o 
   7   4   5        2.13        2.73      0.26 o 
   8   4   5       12.66       15.05      0.45 o 
   9   4   5        8.42        7.93      0.34 o 
  10   4   5       41.63       37.59      1.42 o 
  11   4   5        4.45        6.16      0.43 o 
  12   4   5        1.03        0.25      0.16 o 
  -7   5   5       52.81       53.61      1.25 o 
  -6   5   5        0.27        0.45      0.28 o 
  -5   5   5        2.12        3.36      0.47 o 
  -4   5   5       15.48       16.85      0.60 o 
  -3   5   5      189.06      181.38      2.39 o 
  -2   5   5      246.28      222.13      3.78 o 
  -1   5   5       65.75       64.85      1.97 o 
   0   5   5      366.58      358.73     13.73 o 
   1   5   5       47.80       46.83      1.75 o 
   2   5   5        4.36        2.89      0.37 o 
   3   5   5       70.82       75.22      1.77 o 
   4   5   5      150.94      154.84      8.26 o 
   5   5   5        0.57        0.69      0.64 o 
   6   5   5        2.49        2.05      0.31 o 
   7   5   5       15.03       15.80      0.36 o 
   8   5   5      150.17      141.52      1.93 o 
   9   5   5        6.00        7.99      0.43 o 
  10   5   5       12.09       13.87      1.13 o 
  11   5   5       52.02       53.57      1.59 o 
  12   5   5        0.11        0.04      0.15 o 
  -6   6   5        1.77        2.05      0.30 o 
  -5   6   5        0.97        0.57      0.30 o 
  -4   6   5        8.36       10.21      0.59 o 
  -3   6   5       77.32       71.49      1.31 o 
  -2   6   5      340.96      300.69      4.15 o 
  -1   6   5       72.39       69.59      1.32 o 
   0   6   5       63.18       58.74      2.40 o 
   1   6   5      144.05      143.82      3.07 o 
   2   6   5      757.05      773.57     15.10 o 
   3   6   5      119.98      121.14      2.78 o 
   4   6   5       10.26        9.07      0.52 o 
   5   6   5      796.67      790.02     18.49 o 
   6   6   5       17.93       18.50      0.40 o 
   7   6   5       19.37       13.96      0.34 o 
   8   6   5        4.30        4.70      0.31 o 
   9   6   5        0.08        0.37      0.62 o 
  10   6   5        0.32        0.33      0.22 o 
  11   6   5       43.01       44.84      1.24 o 
  12   6   5        5.92        8.34      0.76 o 
  -5   7   5       12.87       16.02      0.86 o 
  -4   7   5       60.85       60.48      2.10 o 
  -3   7   5        5.23        3.62      0.39 o 
  -2   7   5       65.04       62.12      1.36 o 
  -1   7   5       74.49       64.69      1.23 o 
   0   7   5      137.61      126.65      1.63 o 
   1   7   5       40.18       40.93      0.75 o 
   2   7   5       15.09       15.69      0.47 o 
   3   7   5      382.97      366.25      4.49 o 
   4   7   5      334.59      320.96      3.45 o 
   5   7   5        2.25        3.12      0.28 o 
   6   7   5       12.97        9.74      0.43 o 
   7   7   5       83.16       88.09      1.21 o 
   8   7   5      121.01      108.14      1.41 o 
   9   7   5       64.46       67.69      1.41 o 
  10   7   5       12.06       13.64      0.49 o 
  11   7   5        1.81        1.11      0.22 o 
  12   7   5        1.35        0.61      0.57 o 
  -4   8   5        4.18        3.46      0.27 o 
  -3   8   5        4.28        5.55      0.33 o 
  -2   8   5        1.59        2.98      0.26 o 
  -1   8   5        4.96        5.76      0.38 o 
   0   8   5        0.93        1.60      0.33 o 
   1   8   5      170.96      162.08      1.91 o 
   2   8   5      426.97      418.65      4.21 o 
   3   8   5      106.46      102.44      1.25 o 
   4   8   5        3.19        3.08      0.22 o 
   5   8   5        7.61        9.52      0.31 o 
   6   8   5       69.39       61.51      0.87 o 
   7   8   5      255.55      236.94      2.77 o 
   8   8   5      104.14      108.35      1.40 o 
   9   8   5        3.65        3.10      0.26 o 
  10   8   5       50.57       51.61      1.15 o 
  11   8   5       19.05       18.20      0.69 o 
  -3   9   5        1.28        1.51      0.27 o 
  -2   9   5       49.04       49.22      1.19 o 
  -1   9   5       33.43       33.99      1.69 o 
   0   9   5        0.08        0.38      0.24 o 
   1   9   5       47.39       44.38      0.89 o 
   2   9   5       10.76        9.08      0.34 o 
   3   9   5      209.66      198.17      1.98 o 
   4   9   5       40.32       39.28      0.94 o 
   5   9   5      311.80      318.09      3.34 o 
   6   9   5       21.97       19.79      0.43 o 
   7   9   5        8.50        8.63      0.30 o 
   8   9   5       68.79       68.14      1.22 o 
   9   9   5       27.70       27.06      0.75 o 
  10   9   5        0.07        0.08      0.30 o 
  11   9   5        2.96        2.92      0.48 o 
  -2  10   5       26.33       27.68      1.51 o 
  -1  10   5        2.43        1.70      0.48 o 
   0  10   5       44.17       43.24      1.38 o 
   1  10   5        0.97        1.44      0.32 o 
   2  10   5       59.35       59.90      1.12 o 
   3  10   5        3.43        3.03      0.21 o 
   4  10   5       12.80       12.17      0.54 o 
   5  10   5        4.33        7.24      0.44 o 
   6  10   5        0.51        1.40      0.33 o 
   7  10   5       33.57       37.04      0.70 o 
   8  10   5       12.21       14.05      0.64 o 
   9  10   5        2.70        1.70      0.19 o 
  10  10   5        6.55        6.80      0.42 o 
   0  11   5        0.13        0.05      0.71 o 
   1  11   5        2.25        2.05      0.25 o 
   2  11   5        0.11       -0.14      0.19 o 
   3  11   5        2.45        3.27      0.32 o 
   4  11   5       27.49       29.10      0.53 o 
   5  11   5       91.86       88.51      1.10 o 
   6  11   5        0.30        0.18      0.29 o 
   7  11   5        5.36        4.92      0.30 o 
   8  11   5        0.58        0.88      0.19 o 
   9  11   5        6.15        7.76      0.43 o 
   2  12   5        3.69        2.61      0.35 o 
   3  12   5        4.89        5.61      0.40 o 
   4  12   5        6.26        7.13      0.44 o 
   5  12   5       13.14       15.07      0.41 o 
   6  12   5        9.72        9.85      0.30 o 
   7  12   5       58.22       55.55      1.38 o 
  -6 -11   6        6.63        6.10      0.61 o 
  -5 -11   6        1.17        1.09      0.53 o 
  -4 -11   6       63.47       66.32      2.47 o 
  -3 -11   6        1.63        1.68      0.30 o 
  -2 -11   6      135.12      156.31      2.54 o 
  -1 -11   6      107.83      111.05      2.52 o 
   0 -11   6       33.94       32.61      1.28 o 
   1 -11   6       45.03       45.38      1.11 o 
   2 -11   6       11.25       10.39      1.03 o 
  -7 -10   6       10.38       10.31      0.83 o 
  -6 -10   6       28.89       25.77      1.67 o 
  -5 -10   6        1.17        1.03      0.70 o 
  -4 -10   6       85.99       83.17      3.15 o 
  -3 -10   6       79.20       77.73      1.98 o 
  -2 -10   6        5.73        5.16      0.32 o 
  -1 -10   6       90.29       94.19      1.90 o 
   0 -10   6       26.81       31.96      0.81 o 
   1 -10   6       28.86       29.82      0.76 o 
   2 -10   6       18.63       18.28      0.55 o 
   3 -10   6       15.38       15.48      0.46 o 
  -8  -9   6        0.92        1.25      0.42 o 
  -7  -9   6        7.80        9.24      1.02 o 
  -6  -9   6       22.00       18.61      1.55 o 
  -5  -9   6       42.32       42.41      2.00 o 
  -4  -9   6        0.06       -0.08      0.23 o 
  -3  -9   6       15.17       14.92      1.01 o 
  -2  -9   6       33.98       33.11      0.96 o 
  -1  -9   6        6.79        8.01      0.74 o 
   0  -9   6        5.54        6.25      0.81 o 
   1  -9   6       12.35       12.50      0.65 o 
   2  -9   6        8.69        9.62      0.60 o 
   3  -9   6       23.65       23.29      0.75 o 
   4  -9   6        9.65        9.59      0.47 o 
   5  -9   6        1.09        1.63      0.20 o 
  -9  -8   6       12.41       11.06      0.76 o 
  -8  -8   6        4.74        4.84      0.82 o 
  -7  -8   6        0.77        0.95      0.68 o 
  -6  -8   6        2.89        2.12      0.74 o 
  -5  -8   6       31.20       30.03      2.18 o 
  -4  -8   6      558.47      533.75      8.46 o 
  -3  -8   6       14.56       14.64      0.43 o 
  -2  -8   6      112.05      104.84      1.53 o 
  -1  -8   6       63.58       62.15      1.09 o 
   0  -8   6       93.43       86.21      1.57 o 
   1  -8   6       53.11       57.21      1.13 o 
   2  -8   6        0.21        0.57      0.17 o 
   3  -8   6       92.16       99.22      1.42 o 
   4  -8   6       48.14       51.48      0.98 o 
   5  -8   6        0.53        0.74      0.16 o 
   6  -8   6        3.67        3.38      0.19 o 
  -9  -7   6        0.28        0.97      0.18 o 
  -8  -7   6        0.26        0.48      0.57 o 
  -7  -7   6       60.88       61.00      1.84 o 
  -6  -7   6       15.54       12.68      1.26 o 
  -5  -7   6        0.16        0.15      0.21 o 
  -4  -7   6        9.11       11.52      0.51 o 
  -3  -7   6      179.77      176.19      2.30 o 
  -2  -7   6       45.35       44.51      0.81 o 
  -1  -7   6      119.71      108.28      1.40 o 
   0  -7   6       31.93       30.75      0.91 o 
   1  -7   6       24.32       27.96      0.56 o 
   2  -7   6        1.36        1.31      0.16 o 
   3  -7   6        0.40        0.42      0.16 o 
   4  -7   6      111.11      114.68      1.52 o 
   5  -7   6        0.72        0.25      0.17 o 
   6  -7   6        0.17        0.38      0.15 o 
   7  -7   6        0.15       -0.17      0.11 o 
  -9  -6   6        5.21        7.71      0.36 o 
  -8  -6   6        0.32        0.32      0.59 o 
  -7  -6   6       44.51       45.03      1.68 o 
  -6  -6   6      209.19      200.20      3.31 o 
  -5  -6   6       16.63       17.17      0.60 o 
  -4  -6   6       84.85       83.52      1.30 o 
  -3  -6   6       33.15       35.18      0.84 o 
  -2  -6   6      104.97       97.12      1.38 o 
  -1  -6   6        3.82        4.27      0.33 o 
   0  -6   6      208.17      191.15      2.89 o 
   1  -6   6      146.28      132.43      1.91 o 
   2  -6   6       45.87       40.31      0.70 o 
   3  -6   6      138.98      135.22      1.82 o 
   4  -6   6       15.45       13.44      0.41 o 
   5  -6   6        1.34        1.81      0.18 o 
   6  -6   6        0.86        1.17      0.16 o 
   7  -6   6        6.71        8.24      0.52 o 
   8  -6   6        4.70        6.07      0.32 o 
  -9  -5   6       41.24       40.44      0.96 o 
  -8  -5   6       13.81       13.75      0.73 o 
  -7  -5   6       58.62       61.87      1.50 o 
  -6  -5   6      138.21      136.80      2.20 o 
  -5  -5   6       33.31       27.29      0.66 o 
  -4  -5   6       83.83       76.22      1.33 o 
  -3  -5   6      375.55      355.99      9.46 o 
  -2  -5   6      221.51      229.23      4.64 o 
  -1  -5   6        1.14        2.05      0.32 o 
   0  -5   6      229.61      233.34      6.04 o 
   1  -5   6        0.14        0.81      0.19 o 
   2  -5   6        9.11        9.16      0.45 o 
   3  -5   6      145.66      132.87      1.74 o 
   4  -5   6        1.22        1.37      0.15 o 
   5  -5   6       66.95       64.95      0.92 o 
   6  -5   6       42.66       47.25      0.80 o 
   7  -5   6       46.31       53.10      1.10 o 
   8  -5   6        2.63        3.39      0.19 o 
   9  -5   6        6.67        5.74      0.32 o 
  -9  -4   6        7.76        7.49      0.37 o 
  -8  -4   6        0.01       -0.03      0.39 o 
  -7  -4   6      129.33      128.69      2.28 o 
  -6  -4   6      193.21      191.12      2.76 o 
  -5  -4   6      145.18      130.75      1.82 o 
  -4  -4   6       57.11       50.98      2.37 o 
  -3  -4   6       10.68        8.82      0.67 o 
  -2  -4   6       90.84      105.73      2.42 o 
  -1  -4   6        2.44        3.37      0.39 o 
   0  -4   6       16.83       27.14      0.94 o 
   1  -4   6      119.72      131.39      2.74 o 
   2  -4   6      133.54      118.90      4.05 o 
   3  -4   6       54.11       54.95      2.82 o 
   4  -4   6       77.84       73.14      1.09 o 
   5  -4   6        6.11        5.95      0.28 o 
   6  -4   6       67.64       65.37      0.95 o 
   7  -4   6        6.74        7.32      0.38 o 
   8  -4   6        3.80        4.84      0.37 o 
   9  -4   6        4.87        4.65      0.25 o 
  -9  -3   6        0.20        0.20      0.18 o 
  -8  -3   6        1.56        1.93      0.28 o 
  -7  -3   6        4.46        4.04      0.61 o 
  -6  -3   6      103.28       96.66      1.70 o 
  -5  -3   6      101.11      106.77      1.92 o 
  -4  -3   6       20.99       25.79      1.20 o 
  -3  -3   6       27.63       24.22      1.00 o 
  -2  -3   6      358.37      369.60      9.12 o 
  -1  -3   6        7.28        6.23      0.45 o 
   0  -3   6       85.17       81.46      3.71 o 
   1  -3   6       72.81       68.34      1.95 o 
   2  -3   6        2.40        1.51      0.30 o 
   3  -3   6       38.36       38.44      1.07 o 
   4  -3   6        0.03        0.01      0.14 o 
   5  -3   6       66.61       57.22      0.93 o 
   6  -3   6       43.99       43.06      0.73 o 
   7  -3   6        0.03        0.26      0.13 o 
   8  -3   6       12.91       13.08      0.39 o 
   9  -3   6        1.38        1.20      0.20 o 
  10  -3   6        5.66        6.14      0.24 o 
  -9  -2   6        1.98        2.86      0.43 o 
  -8  -2   6       22.22       22.94      0.66 o 
  -7  -2   6      265.83      265.83      3.60 o 
  -6  -2   6      290.33      283.25      4.01 o 
  -5  -2   6      320.19      312.39      4.68 o 
  -4  -2   6      142.62      150.41      4.13 o 
  -3  -2   6      179.20      183.22      5.17 o 
  -2  -2   6      113.64      107.68      5.14 o 
  -1  -2   6      250.22      269.67      6.98 o 
   0  -2   6       27.46       39.23      1.24 o 
   1  -2   6       10.06        6.73      0.67 o 
   2  -2   6       63.71       83.29      3.03 o 
   3  -2   6      374.37      384.72     12.87 o 
   4  -2   6        4.45        4.36      0.48 o 
   5  -2   6        1.04        0.78      0.23 o 
   6  -2   6       82.67       78.47      1.12 o 
   7  -2   6        5.47        4.24      0.22 o 
   8  -2   6        0.26        0.19      0.14 o 
   9  -2   6        0.19        0.34      0.13 o 
  10  -2   6        5.62        5.78      0.70 o 
  -9  -1   6        1.72        2.45      0.20 o 
  -8  -1   6        0.01        0.67      0.32 o 
  -7  -1   6      133.12      129.22      1.90 o 
  -6  -1   6      138.20      136.23      2.16 o 
  -5  -1   6      135.39      131.09      2.27 o 
  -4  -1   6      262.39      269.09     11.72 o 
  -3  -1   6      177.24      168.36      4.79 o 
  -2  -1   6      344.05      401.55     10.34 o 
  -1  -1   6      197.13      176.75      8.92 o 
   0  -1   6       99.47       88.08      2.54 o 
   1  -1   6      757.42      811.66     19.56 o 
   2  -1   6      772.65      810.61     26.70 o 
   3  -1   6       61.53       60.34      4.95 o 
   4  -1   6      107.32      106.51      3.24 o 
   5  -1   6        0.16        0.24      0.19 o 
   6  -1   6       19.56       17.04      1.13 o 
   7  -1   6       20.53       18.26      0.60 o 
   8  -1   6       87.58       86.66      1.19 o 
   9  -1   6        0.86        0.93      0.15 o 
  10  -1   6        8.04        9.16      0.49 o 
  11  -1   6        0.03        0.23      0.15 o 
  -9   0   6        9.60        9.51      0.37 o 
  -8   0   6       41.13       42.82      0.97 o 
  -7   0   6       15.71       13.75      0.49 o 
  -6   0   6       26.21       21.48      0.95 o 
  -5   0   6      397.75      399.11      4.64 o 
  -4   0   6       28.69       23.73      1.67 o 
  -3   0   6       17.60       19.78      1.47 o 
  -2   0   6        4.42        4.03      0.84 o 
  -1   0   6      225.70      244.96      4.89 o 
   0   0   6       86.15       91.74      2.45 o 
   1   0   6      116.05      135.55      3.65 o 
   2   0   6      500.87      514.37     10.36 o 
   3   0   6     2486.29     2526.05     51.74 o 
   4   0   6      131.61      128.62      2.94 o 
   5   0   6       63.66       55.39      2.62 o 
   6   0   6       10.16       10.76      0.45 o 
   7   0   6        1.97        2.06      0.17 o 
   8   0   6       38.79       37.61      0.65 o 
   9   0   6       26.35       27.77      0.58 o 
  10   0   6       30.37       31.67      0.72 o 
  11   0   6        3.41        3.24      0.24 o 
  -8   1   6        0.25        0.81      0.17 o 
  -7   1   6        0.22        0.32      0.18 o 
  -6   1   6      231.92      215.42      2.48 o 
  -5   1   6       48.04       47.73      1.06 o 
  -4   1   6      477.23      435.28      4.86 o 
  -3   1   6       79.14       78.24      2.96 o 
  -2   1   6      184.23      175.37      5.08 o 
  -1   1   6      143.33      186.63      4.68 o 
   0   1   6       48.48       35.86      2.42 o 
   1   1   6       89.78       79.98      2.38 o 
   2   1   6       62.39       66.03      1.63 o 
   3   1   6      497.85      560.94     13.12 o 
   4   1   6       96.17      108.61      4.23 o 
   5   1   6       30.19       25.95      1.48 o 
   6   1   6       13.55       12.70      0.48 o 
   7   1   6       26.66       28.25      0.65 o 
   8   1   6        0.30        0.43      0.16 o 
   9   1   6        0.37        0.36      0.15 o 
  10   1   6       27.63       28.16      0.66 o 
  11   1   6       27.71       29.58      0.62 o 
  -8   2   6       39.01       44.85      1.07 o 
  -7   2   6       16.27       17.48      0.73 o 
  -6   2   6       51.28       49.81      1.04 o 
  -5   2   6        0.63        2.41      0.32 o 
  -4   2   6      126.91      114.15      1.58 o 
  -3   2   6        1.13        0.80      0.72 o 
  -2   2   6       67.08       79.97      4.80 o 
  -1   2   6      671.16      724.10     17.74 o 
   0   2   6      100.14       92.89      2.70 o 
   1   2   6       90.12       78.41      2.71 o 
   2   2   6      109.81       92.98      2.78 o 
   3   2   6       95.98       96.16      4.73 o 
   4   2   6       60.67       70.27      2.12 o 
   5   2   6      183.26      182.17      3.77 o 
   6   2   6       39.94       40.07      1.04 o 
   7   2   6       14.43       14.67      0.36 o 
   8   2   6       14.43       15.42      0.44 o 
   9   2   6        3.16        3.24      0.25 o 
  10   2   6        0.16        0.30      0.15 o 
  11   2   6        6.85        6.22      0.35 o 
  12   2   6        8.58        8.56      0.46 o 
  -7   3   6        0.34        0.60      0.28 o 
  -6   3   6       17.21       20.70      0.90 o 
  -5   3   6      173.09      166.17      2.16 o 
  -4   3   6      108.79      102.73      1.65 o 
  -3   3   6        2.70        2.66      0.32 o 
  -2   3   6        0.22       -0.10      0.70 o 
  -1   3   6        0.62        2.14      1.08 o 
   0   3   6      200.09      198.25      5.31 o 
   1   3   6       25.18       30.36      1.31 o 
   2   3   6      204.34      195.85      5.64 o 
   3   3   6        1.47        4.01      1.16 o 
   4   3   6      167.52      168.67      6.07 o 
   5   3   6       29.83       23.78      0.79 o 
   6   3   6        6.34        7.40      0.62 o 
   7   3   6      156.10      140.73      1.92 o 
   8   3   6      102.59       98.42      1.33 o 
   9   3   6        0.17        0.68      0.18 o 
  10   3   6       22.98       21.74      0.55 o 
  11   3   6        4.98        4.78      0.35 o 
  12   3   6        0.03        0.07      0.57 o 
  -7   4   6        2.50        3.68      0.36 o 
  -6   4   6       75.89       76.29      1.60 o 
  -5   4   6        0.87        0.87      0.28 o 
  -4   4   6       60.03       56.60      1.25 o 
  -3   4   6       75.58       67.81      1.26 o 
  -2   4   6       26.40       20.58      1.05 o 
  -1   4   6        2.15        2.59      0.37 o 
   0   4   6       31.53       29.26      1.11 o 
   1   4   6       29.69       33.37      1.71 o 
   2   4   6       93.89       85.26      3.17 o 
   3   4   6        1.58        1.36      0.18 o 
   4   4   6       77.31       72.13      2.00 o 
   5   4   6       31.81       32.09      1.35 o 
   6   4   6       11.45       11.34      0.54 o 
   7   4   6        7.08        5.90      0.28 o 
   8   4   6      133.36      121.34      1.67 o 
   9   4   6       80.92       78.87      1.44 o 
  10   4   6       24.71       24.64      0.69 o 
  11   4   6        1.08        1.21      0.22 o 
  12   4   6        7.35        8.46      0.86 o 
  -6   5   6       26.49       29.12      0.94 o 
  -5   5   6        2.00        1.50      0.30 o 
  -4   5   6       45.84       40.23      0.90 o 
  -3   5   6       19.14       17.48      0.65 o 
  -2   5   6       22.35       17.22      0.68 o 
  -1   5   6       11.91       10.01      0.54 o 
   0   5   6       16.66       16.98      2.00 o 
   1   5   6      348.48      339.32      6.99 o 
   2   5   6        0.03        0.68      0.19 o 
   3   5   6      126.88      110.86      2.92 o 
   4   5   6        8.67        8.79      0.45 o 
   5   5   6       36.75       35.16      1.23 o 
   6   5   6      219.06      205.20      2.48 o 
   7   5   6        6.14        8.13      0.26 o 
   8   5   6       10.52       11.04      0.33 o 
   9   5   6        0.61        1.86      0.48 o 
  10   5   6        0.05        0.10      0.15 o 
  11   5   6       23.08       25.49      0.85 o 
  12   5   6       29.99       28.63      1.30 o 
  -6   6   6        6.97        5.42      0.40 o 
  -5   6   6       12.21       11.83      0.56 o 
  -4   6   6       90.32       88.61      1.68 o 
  -3   6   6        6.02        4.37      0.40 o 
  -2   6   6        5.25        5.26      0.42 o 
  -1   6   6       15.25       16.01      0.66 o 
   0   6   6        7.33        8.05      0.61 o 
   1   6   6        0.27        1.30      0.42 o 
   2   6   6      363.75      322.47      3.64 o 
   3   6   6      116.92      111.33      2.39 o 
   4   6   6      345.09      310.75      3.72 o 
   5   6   6       92.49       86.06      1.83 o 
   6   6   6       20.57       21.61      0.70 o 
   7   6   6        2.01        1.39      0.20 o 
   8   6   6        7.30        7.92      0.32 o 
   9   6   6       24.15       23.12      0.53 o 
  10   6   6        2.73        2.22      0.23 o 
  11   6   6        7.72        8.38      0.49 o 
  12   6   6        5.45        5.69      0.78 o 
  -5   7   6        8.30        9.20      0.54 o 
  -4   7   6       51.38       49.14      1.00 o 
  -3   7   6       13.77       12.92      0.67 o 
  -2   7   6       44.18       41.96      0.87 o 
  -1   7   6        5.44        4.86      0.29 o 
   0   7   6        0.35        0.78      0.22 o 
   1   7   6      149.03      137.26      1.66 o 
   2   7   6      127.11      129.40      1.63 o 
   3   7   6      242.40      222.44      2.31 o 
   4   7   6       66.65       66.67      0.92 o 
   5   7   6       24.29       22.05      0.43 o 
   6   7   6      106.43      102.97      1.36 o 
   7   7   6       46.35       43.24      0.69 o 
   8   7   6        7.95        9.05      0.36 o 
   9   7   6        5.18        4.99      0.24 o 
  10   7   6        0.93        0.77      0.17 o 
  11   7   6        1.34        1.35      0.17 o 
  -4   8   6       25.29       27.77      1.19 o 
  -3   8   6        5.43        6.59      0.55 o 
  -2   8   6        0.08        0.30      0.18 o 
  -1   8   6       21.99       21.31      0.61 o 
   0   8   6       18.92       16.99      0.53 o 
   1   8   6        3.51        3.15      0.30 o 
   2   8   6      156.02      144.98      1.75 o 
   3   8   6       61.49       59.70      0.86 o 
   4   8   6       61.29       57.81      0.88 o 
   5   8   6      150.37      152.67      1.74 o 
   6   8   6       27.19       27.85      1.02 o 
   7   8   6        0.39        0.16      0.12 o 
   8   8   6       37.93       35.62      0.59 o 
   9   8   6        6.22        5.74      0.26 o 
  10   8   6       23.78       22.52      0.62 o 
  11   8   6        4.41        4.95      0.31 o 
  -2   9   6       39.15       41.10      0.94 o 
  -1   9   6        2.70        2.86      0.34 o 
   0   9   6       34.95       36.22      0.90 o 
   1   9   6        0.51        0.69      0.22 o 
   2   9   6      141.95      140.48      1.77 o 
   3   9   6       16.16       15.32      0.39 o 
   4   9   6       57.19       58.07      1.28 o 
   5   9   6        8.08        8.24      0.38 o 
   6   9   6        3.22        2.72      0.22 o 
   7   9   6        0.05        0.21      0.12 o 
   8   9   6        0.51        0.83      0.18 o 
   9   9   6       24.50       24.60      0.61 o 
  10   9   6        1.33        1.78      0.26 o 
  -1  10   6        6.39        8.57      1.07 o 
   0  10   6       11.13       10.90      1.35 o 
   1  10   6        5.21        5.25      0.59 o 
   2  10   6        3.31        6.88      0.54 o 
   3  10   6       43.95       39.02      0.68 o 
   4  10   6       45.53       49.80      0.90 o 
   5  10   6        0.02        0.06      0.12 o 
   6  10   6      153.78      164.02      2.07 o 
   7  10   6       17.28       18.10      0.47 o 
   8  10   6        1.71        2.37      0.17 o 
   9  10   6        2.44        3.24      0.32 o 
  10  10   6        6.47        6.54      0.62 o 
   1  11   6       17.70       20.98      1.40 o 
   2  11   6        4.27        4.23      0.93 o 
   3  11   6       42.51       45.96      1.19 o 
   4  11   6        8.03        4.89      0.25 o 
   5  11   6        7.03        8.19      0.55 o 
   6  11   6       18.27       14.79      0.33 o 
   7  11   6        3.69        4.56      0.40 o 
   8  11   6       48.67       50.62      1.83 o 
   4  12   6       26.06       29.10      0.91 o 
   5  12   6       25.52       26.75      0.64 o 
  -4 -11   7       62.40       63.55      2.10 o 
  -3 -11   7       18.81       18.92      1.01 o 
  -1 -11   7        1.95        1.90      0.27 o 
   0 -11   7        4.86        4.06      0.31 o 
  -6 -10   7        5.33        5.04      0.69 o 
  -5 -10   7        0.33        0.21      0.55 o 
  -4 -10   7        2.60        2.33      0.69 o 
  -3 -10   7       15.64       15.22      1.43 o 
  -2 -10   7        0.20        0.30      0.20 o 
  -1 -10   7        1.69        1.41      0.22 o 
   0 -10   7        0.10        0.43      0.17 o 
   1 -10   7        1.01        1.17      0.17 o 
   2 -10   7        0.39        0.43      0.14 o 
   3 -10   7        3.53        4.73      0.93 o 
  -7  -9   7       13.96       15.52      0.96 o 
  -6  -9   7        0.04       -0.19      0.52 o 
  -5  -9   7        2.08        2.38      0.65 o 
  -4  -9   7       76.92       78.37      1.67 o 
  -3  -9   7       42.01       39.37      2.12 o 
  -2  -9   7        3.70        4.25      0.27 o 
  -1  -9   7        1.33        1.52      0.21 o 
   0  -9   7        1.14        1.18      0.16 o 
   1  -9   7        0.06        0.19      0.15 o 
   2  -9   7        1.06        1.94      0.56 o 
   3  -9   7       19.53       21.33      0.56 o 
   4  -9   7        8.80        7.35      0.43 o 
  -8  -8   7        0.69        0.43      0.15 o 
  -7  -8   7       17.52       18.05      1.36 o 
  -6  -8   7        0.23        1.58      0.76 o 
  -5  -8   7        4.46        4.98      0.76 o 
  -4  -8   7       37.99       38.56      0.99 o 
  -3  -8   7       33.27       28.50      0.87 o 
  -2  -8   7       43.14       43.04      1.29 o 
  -1  -8   7       60.50       52.89      1.00 o 
   0  -8   7       21.25       21.86      0.63 o 
   1  -8   7        3.22        3.27      0.26 o 
   2  -8   7        0.86        1.55      0.60 o 
   3  -8   7       33.98       33.05      0.78 o 
   4  -8   7       21.52       24.51      0.56 o 
   5  -8   7       35.25       36.74      0.74 o 
   6  -8   7        0.65        0.73      0.19 o 
  -8  -7   7        5.66        5.99      0.49 o 
  -7  -7   7       87.97       96.70      2.68 o 
  -6  -7   7       24.42       26.55      1.07 o 
  -5  -7   7       25.75       24.01      1.53 o 
  -4  -7   7      162.91      156.19      2.59 o 
  -3  -7   7        8.05        5.73      0.33 o 
  -2  -7   7      134.77      141.34      2.00 o 
  -1  -7   7      107.29      108.07      1.46 o 
   0  -7   7        0.83        1.09      0.17 o 
   1  -7   7       38.94       36.66      0.98 o 
   2  -7   7        4.59        4.42      0.25 o 
   3  -7   7       21.69       22.44      0.51 o 
   4  -7   7       16.53       16.53      0.41 o 
   5  -7   7       11.96       13.88      0.72 o 
   6  -7   7       22.47       26.97      1.05 o 
   7  -7   7       12.62       13.12      0.66 o 
  -8  -6   7        4.49        3.34      0.45 o 
  -7  -6   7       30.87       26.55      1.04 o 
  -6  -6   7       10.19       11.22      0.87 o 
  -5  -6   7       44.61       47.21      1.61 o 
  -4  -6   7       59.24       53.46      1.03 o 
  -3  -6   7       62.89       55.13      1.03 o 
  -2  -6   7        0.88        0.79      0.16 o 
  -1  -6   7        2.51        2.07      0.25 o 
   0  -6   7       57.45       62.66      1.05 o 
   1  -6   7       79.83       78.72      1.13 o 
   2  -6   7        3.01        4.05      0.21 o 
   3  -6   7      243.88      232.75      3.09 o 
   4  -6   7       41.77       43.98      0.81 o 
   5  -6   7       10.49       10.99      0.37 o 
   6  -6   7        2.32        2.57      0.25 o 
   7  -6   7      120.86      131.46      1.95 o 
   8  -6   7       19.07       17.03      0.55 o 
  -9  -5   7       10.06       11.50      0.41 o 
  -8  -5   7       15.25       17.43      0.71 o 
  -7  -5   7       94.94       93.15      1.89 o 
  -6  -5   7       13.34       11.90      0.67 o 
  -5  -5   7      135.27      130.95      2.01 o 
  -4  -5   7       22.32       19.59      1.03 o 
  -3  -5   7        2.18        2.54      0.33 o 
  -2  -5   7      159.49      150.25      2.15 o 
  -1  -5   7       36.05       32.46      1.17 o 
   0  -5   7        2.92        3.13      0.20 o 
   1  -5   7       34.17       30.61      0.82 o 
   2  -5   7        0.38        1.00      0.37 o 
   3  -5   7       90.29       88.30      1.23 o 
   4  -5   7        0.21        0.27      0.20 o 
   5  -5   7       28.99       27.14      0.56 o 
   6  -5   7       22.73       25.18      0.54 o 
   7  -5   7        9.12       11.61      0.46 o 
   8  -5   7       54.11       58.91      1.07 o 
  -9  -4   7        4.75        6.07      0.46 o 
  -8  -4   7        0.19        0.27      0.18 o 
  -7  -4   7        4.09        5.72      0.61 o 
  -6  -4   7       53.79       57.26      1.61 o 
  -5  -4   7       14.13       13.77      0.63 o 
  -4  -4   7      110.61      107.91      1.65 o 
  -3  -4   7        0.92        0.53      0.19 o 
  -2  -4   7      426.44      437.29     11.41 o 
  -1  -4   7      114.32      113.15      3.42 o 
   0  -4   7        1.06        1.12      0.20 o 
   1  -4   7      285.59      278.67      5.54 o 
   2  -4   7        1.21        1.08      0.18 o 
   3  -4   7       16.83       18.82      0.59 o 
   4  -4   7       18.84       14.98      0.36 o 
   5  -4   7       14.29       12.40      0.38 o 
   6  -4   7       28.43       31.57      0.61 o 
   7  -4   7        2.49        2.86      0.19 o 
   8  -4   7        2.18        2.84      0.18 o 
   9  -4   7       14.23       13.77      0.73 o 
  -9  -3   7        0.84        0.69      0.18 o 
  -8  -3   7        0.10        0.29      0.20 o 
  -7  -3   7       63.25       57.15      1.26 o 
  -6  -3   7       12.52       11.89      0.78 o 
  -5  -3   7        0.01       -0.37      0.45 o 
  -4  -3   7       11.73       12.45      0.44 o 
  -3  -3   7       34.77       30.12      0.73 o 
  -2  -3   7       40.14       43.89      1.48 o 
  -1  -3   7      145.17      143.76      4.18 o 
   0  -3   7      134.02      146.76      3.85 o 
   1  -3   7        0.08        0.76      0.30 o 
   2  -3   7       58.42       60.12      1.54 o 
   3  -3   7       11.34       11.55      0.43 o 
   4  -3   7       49.14       49.48      0.92 o 
   5  -3   7       12.94       12.43      0.49 o 
   6  -3   7       31.91       32.46      0.57 o 
   7  -3   7      102.06      104.21      1.47 o 
   8  -3   7        0.11        0.37      0.13 o 
   9  -3   7       34.58       36.51      0.67 o 
  10  -3   7        0.29        0.70      0.43 o 
  -9  -2   7        6.17        5.83      0.29 o 
  -8  -2   7        4.96        4.58      0.33 o 
  -7  -2   7      123.99      122.58      3.08 o 
  -6  -2   7        0.00        0.69      0.47 o 
  -5  -2   7      212.10      205.52      3.12 o 
  -4  -2   7       93.53       86.29      1.85 o 
  -3  -2   7       58.61       60.06      1.66 o 
  -2  -2   7        5.26       15.55      3.28 o 
  -1  -2   7        0.37        1.33      0.29 o 
   1  -2   7       35.59       35.47      1.51 o 
   2  -2   7      242.50      249.37      8.50 o 
   3  -2   7        4.97        4.04      0.45 o 
   4  -2   7        7.27        8.69      0.35 o 
   5  -2   7        2.57        3.35      0.20 o 
   6  -2   7        0.09        0.34      0.12 o 
   7  -2   7       19.90       21.44      0.47 o 
   8  -2   7        0.04       -0.14      0.12 o 
   9  -2   7        3.62        3.55      0.24 o 
  10  -2   7        6.77        6.81      0.37 o 
  -8  -1   7        2.12        1.65      0.24 o 
  -7  -1   7        8.38        7.53      0.43 o 
  -6  -1   7        1.48        2.12      0.54 o 
  -5  -1   7       43.02       38.47      1.25 o 
  -4  -1   7      194.81      189.69      3.02 o 
  -3  -1   7      183.60      172.55      3.19 o 
  -2  -1   7       87.37       91.08      5.61 o 
  -1  -1   7       76.87       83.96      3.07 o 
   0  -1   7       22.09       24.09      0.91 o 
   1  -1   7       11.02       11.02      1.12 o 
   2  -1   7      845.18      882.55     29.09 o 
   3  -1   7      202.94      190.56      6.56 o 
   4  -1   7      154.49      149.67      5.25 o 
   5  -1   7        0.19        0.46      0.16 o 
   6  -1   7      118.31      111.24      1.50 o 
   7  -1   7        1.12        1.17      0.15 o 
   8  -1   7        3.11        3.85      0.22 o 
   9  -1   7        2.71        2.50      0.18 o 
  10  -1   7        2.48        3.00      0.38 o 
  11  -1   7        1.14        0.76      0.16 o 
  -8   0   7        9.35       10.95      0.36 o 
  -7   0   7       69.09       60.65      1.00 o 
  -6   0   7        2.29        2.47      0.25 o 
  -5   0   7      346.31      330.03      4.27 o 
  -4   0   7        0.77        0.95      0.32 o 
  -3   0   7       43.16       41.74      1.84 o 
  -1   0   7       49.26       55.97      3.09 o 
   0   0   7       67.17       64.15      3.59 o 
   1   0   7        2.92        1.91      0.31 o 
   2   0   7        9.23        8.52      0.57 o 
   3   0   7       56.78       49.41      1.94 o 
   4   0   7      396.90      405.49     13.55 o 
   5   0   7        4.23        4.09      0.47 o 
   6   0   7       49.22       43.16      0.79 o 
   7   0   7      195.01      193.17      2.30 o 
   8   0   7       39.20       40.72      0.69 o 
   9   0   7       60.10       61.11      1.00 o 
  10   0   7        4.95        4.89      0.20 o 
  11   0   7       27.49       28.60      0.68 o 
  -8   1   7       18.87       19.47      0.58 o 
  -7   1   7       25.84       27.70      1.01 o 
  -6   1   7       39.59       42.30      0.99 o 
  -5   1   7      146.79      149.20      2.11 o 
  -4   1   7        2.88        3.62      0.37 o 
  -3   1   7       99.44       93.20      1.54 o 
  -2   1   7       86.21       82.86      3.13 o 
  -1   1   7        6.54        8.55      0.52 o 
   0   1   7       10.66        8.20      2.22 o 
   1   1   7        1.75        1.22      0.55 o 
   2   1   7        3.45        6.07      1.05 o 
   3   1   7       39.35       37.37      1.32 o 
   4   1   7      156.67      159.02      6.16 o 
   5   1   7       83.69       79.76      2.42 o 
   6   1   7       59.67       56.20      0.92 o 
   7   1   7        1.65        1.35      0.31 o 
   8   1   7        6.46        6.41      0.28 o 
   9   1   7        0.16        0.67      0.39 o 
  10   1   7        6.89        6.46      0.41 o 
  11   1   7        1.37        1.40      0.48 o 
  -7   2   7        5.34        4.72      0.35 o 
  -6   2   7        9.70       12.96      1.14 o 
  -5   2   7      127.06      129.04      1.93 o 
  -4   2   7       53.45       54.98      1.09 o 
  -3   2   7       95.80       87.56      1.42 o 
  -2   2   7       55.01       50.14      1.33 o 
  -1   2   7      322.09      314.70      7.93 o 
   0   2   7       78.82       81.91      2.57 o 
   1   2   7      102.66       98.72      3.49 o 
   2   2   7       20.08       21.44      1.40 o 
   5   2   7       21.39       17.14      0.79 o 
   6   2   7        1.52        2.37      0.50 o 
   7   2   7       32.55       29.01      0.53 o 
   8   2   7       19.64       18.41      0.45 o 
   9   2   7        3.12        2.25      0.20 o 
  10   2   7        0.02       -0.01      0.13 o 
  11   2   7       12.67       12.07      0.76 o 
  -7   3   7        5.44        6.02      0.35 o 
  -6   3   7        4.60        5.15      0.36 o 
  -5   3   7       20.25       19.06      0.73 o 
  -4   3   7        3.58        2.93      0.34 o 
  -3   3   7       59.67       56.73      1.00 o 
  -2   3   7        3.78        3.41      0.67 o 
  -1   3   7       45.92       42.79      1.16 o 
   0   3   7      126.20      130.75      3.57 o 
   1   3   7        1.84        1.38      0.65 o 
   2   3   7      188.72      193.56      5.88 o 
   3   3   7        4.50        5.05      1.32 o 
   4   3   7      126.68      124.31      6.12 o 
   5   3   7       40.33       47.75      2.68 o 
   6   3   7       46.23       45.97      0.91 o 
   7   3   7       22.14       23.48      0.47 o 
   8   3   7       10.07       10.50      0.31 o 
   9   3   7       16.14       14.22      0.43 o 
  10   3   7        5.49        5.63      0.26 o 
  11   3   7        3.48        4.94      0.31 o 
  -6   4   7        2.05        1.45      0.27 o 
  -5   4   7       16.81       17.92      0.64 o 
  -4   4   7        0.03        0.19      0.36 o 
  -3   4   7       84.63       81.95      1.40 o 
  -2   4   7       13.02       14.02      0.62 o 
  -1   4   7        7.52        7.30      0.51 o 
   0   4   7       13.33       13.21      0.37 o 
   1   4   7       41.16       41.17      1.53 o 
   2   4   7        0.06        0.21      0.66 o 
   3   4   7       81.09       84.73      3.48 o 
   4   4   7       74.99       81.11      4.76 o 
   5   4   7       38.47       33.76      2.15 o 
   6   4   7       31.98       26.47      0.64 o 
   7   4   7        1.37        1.87      0.16 o 
   8   4   7       13.73       16.48      0.42 o 
   9   4   7        6.57        8.07      0.33 o 
  10   4   7        0.07        0.08      0.13 o 
  11   4   7        2.36        3.27      0.27 o 
  -6   5   7       12.10       13.71      0.65 o 
  -5   5   7        3.34        3.44      0.32 o 
  -4   5   7       11.90       14.90      0.61 o 
  -3   5   7        1.81        1.80      0.33 o 
  -2   5   7      435.84      429.06      5.91 o 
  -1   5   7      218.01      207.40      3.05 o 
   0   5   7       52.45       50.81      0.91 o 
   1   5   7       75.70       72.96      1.09 o 
   2   5   7       87.19       84.14      1.81 o 
   3   5   7       92.76       93.35      2.17 o 
   4   5   7        5.85        7.02      0.47 o 
   5   5   7        1.07        0.85      0.22 o 
   6   5   7        0.64        0.57      0.16 o 
   7   5   7       10.80        9.92      0.29 o 
   8   5   7       45.29       44.62      0.79 o 
   9   5   7       30.38       26.36      0.64 o 
  10   5   7       32.10       35.38      1.07 o 
  11   5   7        3.79        3.36      0.28 o 
  -5   6   7       20.11       18.98      0.81 o 
  -4   6   7       13.65       14.65      0.56 o 
  -3   6   7       32.60       34.90      0.80 o 
  -2   6   7       18.87       16.72      0.50 o 
  -1   6   7      177.26      189.82      2.84 o 
   0   6   7      102.22       95.26      1.40 o 
   1   6   7        9.16       11.12      0.35 o 
   2   6   7      128.54      128.42      1.56 o 
   3   6   7      112.75      106.95      1.53 o 
   4   6   7        9.57       10.10      0.34 o 
   5   6   7       73.08       67.45      1.10 o 
   6   6   7       79.71       71.67      1.02 o 
   7   6   7       47.18       44.41      0.70 o 
   8   6   7        0.04        0.14      0.11 o 
   9   6   7       19.00       18.14      0.42 o 
  10   6   7        4.11        4.86      0.37 o 
  11   6   7        0.07        0.42      0.22 o 
  -4   7   7        0.06        0.28      0.29 o 
  -3   7   7       18.64       21.52      0.68 o 
  -2   7   7       22.17       19.55      0.54 o 
  -1   7   7       51.81       49.69      1.00 o 
   0   7   7       85.85       85.39      1.28 o 
   1   7   7       60.59       61.49      1.02 o 
   2   7   7       24.33       24.69      0.55 o 
   3   7   7       15.58       18.06      0.44 o 
   4   7   7       82.57       80.59      1.23 o 
   5   7   7       50.08       49.59      0.78 o 
   6   7   7        3.65        4.70      0.20 o 
   7   7   7      126.47      115.75      1.48 o 
   8   7   7       20.44       22.91      0.42 o 
   9   7   7        6.32        3.90      0.27 o 
  10   7   7       33.84       37.83      0.94 o 
  11   7   7       22.03       25.12      0.74 o 
  -3   8   7        0.23        0.25      0.41 o 
  -2   8   7       18.39       21.36      1.39 o 
  -1   8   7        7.54        9.06      0.79 o 
   0   8   7        3.92        4.38      0.68 o 
   1   8   7        0.47        0.49      0.26 o 
   2   8   7       32.20       34.34      0.81 o 
   3   8   7      147.08      140.38      1.65 o 
   4   8   7       79.00       77.07      1.27 o 
   5   8   7        2.56        2.46      0.24 o 
   6   8   7        0.18        0.29      0.11 o 
   7   8   7       19.62       16.78      0.48 o 
   8   8   7       68.87       64.99      1.36 o 
   9   8   7       35.71       32.67      0.71 o 
  10   8   7        6.63        5.66      0.34 o 
  11   8   7        4.84        2.89      0.60 o 
  -1   9   7       49.20       49.32      1.47 o 
   0   9   7        5.44        6.16      0.49 o 
   1   9   7        0.67        1.02      0.27 o 
   2   9   7       11.52        9.57      0.55 o 
   3   9   7       25.84       23.19      0.50 o 
   4   9   7       56.41       56.82      1.06 o 
   5   9   7        4.66        4.70      0.30 o 
   6   9   7       62.33       67.21      1.36 o 
   7   9   7       33.23       38.40      0.70 o 
   8   9   7        0.22        0.03      0.13 o 
   9   9   7        5.39        3.13      0.32 o 
  10   9   7       12.81       14.38      1.06 o 
   0  10   7        0.03        0.17      0.77 o 
   1  10   7       19.55       20.40      0.58 o 
   2  10   7        2.54        3.52      0.38 o 
   3  10   7        5.84        6.84      0.29 o 
   4  10   7        2.01        1.60      0.39 o 
   5  10   7        3.61        3.19      0.23 o 
   6  10   7        0.74        1.05      0.22 o 
   7  10   7       36.19       36.16      0.64 o 
   8  10   7        0.81        0.90      0.18 o 
   9  10   7        6.77        8.54      0.47 o 
   2  11   7       23.72       27.67      1.46 o 
   3  11   7       11.34       12.14      0.41 o 
   4  11   7        5.49        6.63      0.40 o 
   5  11   7        0.18       -0.16      0.11 o 
   6  11   7        0.22        0.25      0.20 o 
   7  11   7        3.98        3.81      0.30 o 
  -5 -10   8        2.45        2.69      0.53 o 
  -4 -10   8        7.51        6.66      0.70 o 
  -3 -10   8        4.45        5.42      0.78 o 
  -2 -10   8        0.01       -0.14      0.69 o 
  -1 -10   8        1.80        1.40      0.68 o 
   0 -10   8       29.47       33.84      1.17 o 
   1 -10   8       31.39       32.74      1.45 o 
   2 -10   8        1.75        1.89      0.23 o 
  -6  -9   8        0.08        0.11      0.45 o 
  -5  -9   8        6.19        5.24      0.82 o 
  -4  -9   8       31.28       27.04      1.13 o 
  -3  -9   8        5.60        6.20      0.44 o 
  -2  -9   8       12.56       14.37      0.53 o 
  -1  -9   8        7.31        7.14      0.43 o 
   0  -9   8        0.32        0.12      0.15 o 
   1  -9   8        0.06       -0.11      0.14 o 
   2  -9   8        0.14       -0.01      0.32 o 
   3  -9   8        1.18        1.66      0.18 o 
   4  -9   8       10.97        9.59      0.41 o 
  -7  -8   8       18.20       17.42      0.94 o 
  -6  -8   8        2.29        1.93      0.66 o 
  -5  -8   8        0.06       -0.20      0.45 o 
  -4  -8   8       19.97       19.91      0.68 o 
  -3  -8   8       13.77       15.45      0.59 o 
  -2  -8   8        7.53        9.48      0.50 o 
  -1  -8   8       27.63       29.32      1.13 o 
   0  -8   8       47.40       46.98      1.22 o 
   1  -8   8       17.95       21.09      0.59 o 
   2  -8   8       14.17       15.59      0.41 o 
   3  -8   8        1.85        2.69      0.28 o 
   4  -8   8       29.42       31.44      1.08 o 
   5  -8   8       33.68       29.68      0.80 o 
  -7  -7   8       30.76       32.43      1.39 o 
  -6  -7   8       10.34        8.94      0.79 o 
  -5  -7   8        3.51        2.96      0.54 o 
  -4  -7   8       17.04       18.40      1.28 o 
  -3  -7   8       13.79       18.92      1.59 o 
  -2  -7   8        0.90        0.73      0.25 o 
  -1  -7   8        3.94        3.10      0.47 o 
   0  -7   8        1.61        1.77      0.19 o 
   1  -7   8       76.21       74.79      1.39 o 
   2  -7   8       67.85       61.62      1.20 o 
   3  -7   8       95.53       97.98      1.41 o 
   4  -7   8        1.81        3.25      0.24 o 
   5  -7   8       15.89       18.18      0.54 o 
   6  -7   8        8.97       10.65      0.41 o 
  -8  -6   8        1.09        1.97      0.21 o 
  -7  -6   8        1.31        0.64      0.53 o 
  -6  -6   8        8.81        8.31      0.77 o 
  -5  -6   8        3.35        3.16      0.58 o 
  -4  -6   8        0.08        0.12      0.23 o 
  -3  -6   8       13.73       15.64      1.10 o 
  -2  -6   8       45.96       49.75      0.98 o 
  -1  -6   8       19.88       18.87      0.53 o 
   0  -6   8       32.73       32.54      0.91 o 
   1  -6   8       32.39       30.05      0.81 o 
   2  -6   8       12.85       12.01      0.36 o 
   3  -6   8        1.48        2.66      0.18 o 
   4  -6   8        0.64        0.77      0.14 o 
   5  -6   8       99.82       93.57      1.36 o 
   6  -6   8        5.37        5.99      0.37 o 
   7  -6   8        0.83        0.52      0.18 o 
  -8  -5   8        7.62        9.10      0.32 o 
  -7  -5   8       24.09       23.71      0.82 o 
  -6  -5   8        0.19        0.38      0.47 o 
  -5  -5   8       15.72       16.74      1.08 o 
  -4  -5   8       12.75       13.29      0.63 o 
  -3  -5   8       12.52       12.06      0.44 o 
  -2  -5   8       16.38       13.31      0.48 o 
  -1  -5   8       13.96       15.01      0.53 o 
   0  -5   8        7.38        8.18      0.37 o 
   1  -5   8       17.05       16.41      0.53 o 
   2  -5   8      251.66      236.60      3.11 o 
   3  -5   8      122.82      119.71      1.64 o 
   4  -5   8       68.94       70.86      1.10 o 
   5  -5   8        6.40        6.74      0.31 o 
   6  -5   8       21.85       24.10      0.64 o 
   7  -5   8       71.46       71.60      1.20 o 
   8  -5   8       21.71       24.50      0.56 o 
  -8  -4   8        2.02        1.92      0.20 o 
  -7  -4   8       22.48       20.53      0.75 o 
  -6  -4   8        6.69        6.45      0.56 o 
  -5  -4   8        0.30        0.44      0.49 o 
  -4  -4   8       64.43       56.22      1.16 o 
  -3  -4   8        9.88        8.46      0.58 o 
  -2  -4   8      140.52      127.41      1.82 o 
  -1  -4   8       53.57       52.44      0.95 o 
   0  -4   8        0.19        0.74      0.25 o 
   1  -4   8       30.54       29.53      1.29 o 
   2  -4   8       19.59       16.10      0.92 o 
   3  -4   8        0.94        1.56      0.18 o 
   4  -4   8       22.82       21.92      0.71 o 
   5  -4   8      101.07      102.93      1.40 o 
   6  -4   8       10.60       11.44      0.48 o 
   7  -4   8       58.38       59.83      1.14 o 
   8  -4   8        1.69        1.38      0.34 o 
   9  -4   8        7.50        7.73      0.27 o 
  -8  -3   8        3.52        2.95      0.40 o 
  -7  -3   8       14.08       14.25      0.61 o 
  -6  -3   8       17.67       15.17      1.03 o 
  -5  -3   8       16.67       15.75      0.88 o 
  -4  -3   8        5.09        4.96      0.35 o 
  -3  -3   8        1.37        1.87      0.31 o 
  -2  -3   8        0.56        1.73      0.37 o 
  -1  -3   8       85.33       85.17      1.40 o 
   0  -3   8       40.62       38.81      1.23 o 
   1  -3   8        0.35        1.56      0.39 o 
   2  -3   8       43.62       40.30      0.96 o 
   3  -3   8        0.14        0.75      0.22 o 
   4  -3   8       28.79       27.24      0.67 o 
   5  -3   8        8.26        9.61      0.39 o 
   6  -3   8       10.51       11.64      0.44 o 
   7  -3   8       72.57       72.98      1.28 o 
   8  -3   8        1.91        1.61      0.22 o 
   9  -3   8        3.56        3.68      0.22 o 
  -8  -2   8        7.32        8.50      0.37 o 
  -7  -2   8        3.24        2.40      0.26 o 
  -6  -2   8        7.12        6.26      0.62 o 
  -5  -2   8       16.96       16.44      0.86 o 
  -4  -2   8       10.99       11.40      0.72 o 
  -3  -2   8       33.44       34.74      0.83 o 
  -2  -2   8        3.13        4.59      0.47 o 
  -1  -2   8       32.21       32.20      1.35 o 
   0  -2   8       35.39       32.96      1.27 o 
   1  -2   8       19.56       18.20      0.97 o 
   2  -2   8      581.31      554.11     18.47 o 
   3  -2   8        4.45        3.24      0.47 o 
   4  -2   8       72.85       74.44      1.19 o 
   5  -2   8        0.20        0.18      0.21 o 
   6  -2   8       72.21       64.81      1.08 o 
   7  -2   8       44.11       51.26      1.00 o 
   8  -2   8        4.17        3.02      0.24 o 
   9  -2   8        0.08       -0.09      0.14 o 
  10  -2   8        1.80        1.57      0.14 o 
  -8  -1   8        4.36        5.03      0.33 o 
  -7  -1   8        3.10        2.22      0.25 o 
  -6  -1   8        0.56        0.43      0.44 o 
  -5  -1   8      109.33      109.03      2.36 o 
  -4  -1   8      106.28       97.67      2.01 o 
  -3  -1   8       56.53       56.58      1.13 o 
  -2  -1   8        0.47        1.19      0.23 o 
  -1  -1   8        6.12        6.50      1.69 o 
   0  -1   8      147.52      134.77      3.59 o 
   1  -1   8      124.00      122.15      3.52 o 
   2  -1   8        0.78        1.90      0.38 o 
   3  -1   8      199.61      193.91      6.71 o 
   4  -1   8      608.76      610.59     12.05 o 
   5  -1   8        0.25        2.35      2.11 o 
   6  -1   8       59.76       56.77      0.98 o 
   7  -1   8       47.17       47.18      0.97 o 
   8  -1   8       77.99       76.43      1.32 o 
   9  -1   8       18.47       19.17      0.52 o 
  10  -1   8        0.26        0.28      0.13 o 
  -7   0   8        8.25        8.57      0.49 o 
  -6   0   8       11.57       12.70      0.50 o 
  -5   0   8       42.97       42.89      1.38 o 
  -4   0   8       18.75       19.40      2.40 o 
  -3   0   8       16.48       18.39      0.96 o 
  -2   0   8       79.31       78.59      1.50 o 
  -1   0   8      109.96      111.95      6.60 o 
   0   0   8       21.56       20.15      1.81 o 
   1   0   8       35.58       34.34      2.95 o 
   2   0   8      149.73      149.61      5.21 o 
   3   0   8      349.83      371.01     12.46 o 
   4   0   8      976.55      975.83     32.15 o 
   5   0   8       65.90       59.74      1.38 o 
   6   0   8      103.87       99.51      3.06 o 
   7   0   8       10.43        8.89      0.43 o 
   8   0   8        7.19        5.56      0.35 o 
   9   0   8        2.34        2.42      0.35 o 
  10   0   8       28.00       27.48      0.73 o 
  11   0   8       18.71       18.58      1.00 o 
  -7   1   8        5.50        5.43      0.35 o 
  -6   1   8        0.24        0.29      0.26 o 
  -5   1   8       11.33        9.56      0.49 o 
  -4   1   8       33.37       32.35      1.38 o 
  -3   1   8        7.64        8.05      0.49 o 
  -2   1   8        0.67        0.82      0.31 o 
  -1   1   8       16.62       18.48      1.07 o 
   0   1   8      134.99      128.04      6.65 o 
   1   1   8       63.66       64.84      3.33 o 
   3   1   8       54.32       55.42      3.14 o 
   4   1   8      149.07      147.70      4.13 o 
   5   1   8       58.15       52.21      1.02 o 
   6   1   8        1.23        2.12      0.25 o 
   7   1   8       63.87       60.21      1.13 o 
   8   1   8       89.76       76.54      1.52 o 
   9   1   8        2.67        2.70      0.37 o 
  10   1   8        8.69        7.05      0.41 o 
  11   1   8        4.47        4.93      0.29 o 
  -7   2   8        9.09       10.02      0.43 o 
  -6   2   8       19.44       20.41      0.66 o 
  -5   2   8        1.83        1.56      0.31 o 
  -4   2   8       39.74       35.37      0.83 o 
  -3   2   8        4.91        3.50      0.36 o 
  -2   2   8      131.42      135.64      2.02 o 
  -1   2   8       42.37       45.46      1.15 o 
   0   2   8       94.02       98.66      5.57 o 
   1   2   8        6.13        7.08      1.08 o 
   2   2   8        5.15        6.98      1.49 o 
   3   2   8       25.19       27.46      2.29 o 
   4   2   8       27.54       25.26      1.95 o 
   5   2   8        7.37        7.79      0.77 o 
   6   2   8       16.23       17.06      0.45 o 
   7   2   8       36.52       31.11      0.64 o 
   8   2   8       10.93       10.29      0.53 o 
   9   2   8        4.20        3.59      0.33 o 
  10   2   8        8.59        8.53      0.50 o 
  11   2   8        4.86        6.42      0.40 o 
  -6   3   8        0.04        0.04      0.23 o 
  -5   3   8        2.20        2.33      0.32 o 
  -4   3   8       16.92       15.29      0.52 o 
  -3   3   8       80.23       78.88      1.83 o 
  -2   3   8        1.77        2.30      0.35 o 
  -1   3   8        1.36        1.12      0.31 o 
   0   3   8        1.46        1.57      0.35 o 
   1   3   8       23.35       23.69      0.78 o 
   2   3   8       59.63       56.46      2.68 o 
   3   3   8       75.41       72.81      4.06 o 
   4   3   8      304.45      283.97      8.46 o 
   5   3   8       11.09        8.34      0.55 o 
   6   3   8       86.62       86.96      1.45 o 
   7   3   8        0.01       -0.04      0.18 o 
   8   3   8        2.02        4.05      0.28 o 
   9   3   8        8.62        8.25      0.48 o 
  10   3   8        1.17        0.86      0.24 o 
  11   3   8        2.54        2.69      0.24 o 
  -5   4   8        2.74        3.11      0.30 o 
  -4   4   8        2.14        1.87      0.32 o 
  -3   4   8       34.45       32.26      0.90 o 
  -2   4   8       44.38       42.21      1.03 o 
  -1   4   8       42.80       40.20      1.04 o 
   0   4   8        9.73        9.87      0.44 o 
   1   4   8       55.38       52.50      1.07 o 
   2   4   8       71.71       68.67      1.57 o 
   3   4   8       90.04       83.70      1.75 o 
   4   4   8        4.46        6.63      0.35 o 
   5   4   8        8.28        6.62      0.34 o 
   6   4   8       24.21       27.76      0.77 o 
   7   4   8        1.77        1.41      0.25 o 
   8   4   8        0.10        0.85      0.19 o 
   9   4   8       43.78       38.28      1.21 o 
  10   4   8        0.55        1.16      0.24 o 
  11   4   8       25.50       28.38      0.78 o 
  -5   5   8       11.10       13.79      0.46 o 
  -4   5   8       36.17       34.27      0.94 o 
  -3   5   8        4.32        3.63      0.39 o 
  -2   5   8        0.95        0.79      0.30 o 
  -1   5   8        0.42        0.81      0.32 o 
   0   5   8       10.45        9.98      0.43 o 
   1   5   8        8.91        7.87      0.40 o 
   2   5   8       52.75       55.11      1.25 o 
   3   5   8       34.03       31.93      0.96 o 
   4   5   8       57.81       61.52      2.47 o 
   5   5   8       29.76       24.11      0.64 o 
   6   5   8      131.72      122.87      1.68 o 
   7   5   8       27.84       31.35      0.76 o 
   8   5   8        1.19        1.14      0.23 o 
   9   5   8        4.04        6.48      0.40 o 
  10   5   8        0.08        0.74      0.23 o 
  11   5   8        2.46        3.12      0.48 o 
  -4   6   8        3.65        4.13      0.31 o 
  -3   6   8        0.55        1.13      0.46 o 
  -2   6   8        0.81        0.90      0.46 o 
  -1   6   8        3.73        3.89      0.40 o 
   0   6   8        0.30        1.08      0.34 o 
   1   6   8      124.35      119.58      2.03 o 
   2   6   8        6.68        7.18      0.45 o 
   3   6   8       52.69       48.26      1.00 o 
   4   6   8      135.14      139.83      2.10 o 
   5   6   8        7.33        8.20      0.45 o 
   6   6   8       39.17       41.85      0.75 o 
   7   6   8        3.10        4.04      0.47 o 
   8   6   8       38.58       45.83      0.94 o 
   9   6   8        0.10        0.33      0.18 o 
  10   6   8       15.02       18.73      0.90 o 
  11   6   8        0.02        0.35      0.17 o 
  -3   7   8        3.51        2.67      0.28 o 
  -2   7   8        0.06       -0.05      0.24 o 
  -1   7   8        0.34        0.85      0.30 o 
   0   7   8        9.34       10.57      0.70 o 
   1   7   8        0.16        0.52      0.50 o 
   2   7   8       52.88       53.05      1.17 o 
   3   7   8       97.33      101.08      1.64 o 
   4   7   8       10.60        9.41      0.56 o 
   5   7   8        1.54        1.59      0.27 o 
   6   7   8       19.92       17.97      0.67 o 
   7   7   8        0.37        0.59      0.15 o 
   8   7   8        2.94        2.77      0.18 o 
   9   7   8        2.23        2.59      0.23 o 
  10   7   8       10.45       10.49      0.45 o 
  -2   8   8        5.14        4.91      0.51 o 
  -1   8   8        5.00        4.54      0.57 o 
   0   8   8        0.91        0.59      0.44 o 
   1   8   8        2.23        3.31      0.54 o 
   2   8   8       14.38       14.05      0.46 o 
   3   8   8       52.81       51.01      0.95 o 
   4   8   8       55.97       61.51      1.07 o 
   5   8   8        3.85        3.10      0.19 o 
   6   8   8       22.85       22.01      0.73 o 
   7   8   8        3.57        3.63      0.27 o 
   8   8   8        9.57       11.14      0.32 o 
   9   8   8        1.23        1.54      0.20 o 
  10   8   8       40.67       50.65      1.29 o 
   0   9   8        1.53        1.91      0.25 o 
   1   9   8       39.56       45.25      1.47 o 
   2   9   8        1.20        1.26      0.28 o 
   3   9   8       66.29       68.64      1.07 o 
   4   9   8       51.94       61.10      1.14 o 
   5   9   8       18.97       19.84      0.45 o 
   6   9   8        6.16        7.32      0.33 o 
   7   9   8       18.01       21.85      0.46 o 
   8   9   8        4.03        4.26      0.26 o 
   9   9   8        1.72        1.63      0.23 o 
   2  10   8        0.07        0.03      0.12 o 
   3  10   8        2.79        3.91      0.31 o 
   4  10   8       23.45       20.14      0.51 o 
   5  10   8       14.63       15.98      0.45 o 
   6  10   8        2.07        0.90      0.20 o 
   7  10   8        5.61        6.55      0.22 o 
   8  10   8        7.72        8.60      0.32 o 
  -4  -9   9        0.10        0.32      0.40 o 
  -3  -9   9       10.19       13.25      0.49 o 
  -2  -9   9       12.05       10.73      0.48 o 
  -1  -9   9        1.39        1.96      0.68 o 
   0  -9   9        0.53        0.25      0.17 o 
   1  -9   9       10.40       12.62      0.49 o 
   2  -9   9        0.69        1.12      0.14 o 
  -5  -8   9        3.92        4.67      0.51 o 
  -4  -8   9        4.20        4.22      0.88 o 
  -3  -8   9       21.64       18.73      0.64 o 
  -2  -8   9        0.07        0.23      0.18 o 
  -1  -8   9       23.49       23.07      1.82 o 
   0  -8   9        6.68        6.09      1.29 o 
   1  -8   9        2.38        3.87      0.33 o 
   2  -8   9        2.48        2.37      0.59 o 
   3  -8   9        0.10        0.24      0.22 o 
   4  -8   9        8.71        8.89      0.66 o 
  -6  -7   9       21.02       26.02      0.88 o 
  -5  -7   9       32.32       33.41      1.17 o 
  -4  -7   9       17.82       15.36      0.77 o 
  -3  -7   9       19.16       22.07      0.70 o 
  -2  -7   9       26.57       23.61      0.77 o 
  -1  -7   9        0.92        2.33      0.82 o 
   0  -7   9       17.51       18.87      0.68 o 
   1  -7   9       12.03       11.74      0.75 o 
   2  -7   9        7.34        5.87      0.50 o 
   3  -7   9       16.46       16.45      0.62 o 
   4  -7   9       60.96       61.27      1.34 o 
   5  -7   9       14.86       17.39      0.54 o 
  -7  -6   9        1.33        1.31      0.38 o 
  -6  -6   9        0.16        0.70      0.42 o 
  -5  -6   9       54.26       56.01      1.34 o 
  -4  -6   9        9.98       10.52      0.48 o 
  -3  -6   9        3.01        4.10      0.55 o 
  -2  -6   9        0.06        0.28      0.22 o 
  -1  -6   9        0.48        0.11      0.22 o 
   0  -6   9       10.20       13.26      0.57 o 
   1  -6   9       79.61       85.29      1.71 o 
   2  -6   9        0.11        0.58      0.21 o 
   3  -6   9       10.38        9.19      0.38 o 
   4  -6   9       11.47        9.90      0.38 o 
   5  -6   9        5.20        7.82      0.90 o 
   6  -6   9       23.55       23.73      0.49 o 
  -7  -5   9        0.05        0.44      0.31 o 
  -6  -5   9        1.98        2.14      0.50 o 
  -5  -5   9        1.07        1.96      0.57 o 
  -4  -5   9        2.73        1.32      0.26 o 
  -3  -5   9       12.72        9.88      0.51 o 
  -2  -5   9       23.62       21.18      0.70 o 
  -1  -5   9       49.59       42.54      0.83 o 
   0  -5   9        2.69        2.37      0.24 o 
   1  -5   9       12.73       11.71      0.45 o 
   2  -5   9       54.37       47.19      0.95 o 
   3  -5   9        2.56        4.29      0.28 o 
   4  -5   9       24.37       25.17      0.62 o 
   5  -5   9       45.11       41.45      0.81 o 
   6  -5   9       68.40       75.79      1.38 o 
   7  -5   9        0.16        0.48      0.18 o 
  -7  -4   9        3.05        2.85      0.40 o 
  -6  -4   9       19.37       22.55      0.79 o 
  -5  -4   9        0.22        0.31      0.47 o 
  -4  -4   9        0.04        0.20      0.53 o 
  -3  -4   9        2.20        2.85      0.30 o 
  -2  -4   9       14.03       12.11      0.45 o 
  -1  -4   9        0.17        1.28      0.21 o 
   0  -4   9       30.23       28.74      0.93 o 
   1  -4   9       54.97       55.59      1.12 o 
   2  -4   9       16.35       15.65      0.58 o 
   3  -4   9        7.29        8.85      0.49 o 
   4  -4   9        0.98        1.76      0.21 o 
   5  -4   9      136.03      142.26      1.88 o 
   6  -4   9       63.94       68.30      1.23 o 
   7  -4   9       36.09       40.15      0.79 o 
   8  -4   9        1.50        1.66      0.16 o 
  -7  -3   9        3.21        3.25      0.25 o 
  -6  -3   9       28.91       29.48      1.07 o 
  -5  -3   9       24.67       26.60      1.09 o 
  -4  -3   9       48.37       48.34      1.38 o 
  -3  -3   9        0.80        1.85      0.28 o 
  -2  -3   9       14.70       17.23      0.69 o 
  -1  -3   9        2.42        2.80      0.30 o 
   0  -3   9       24.66       22.64      0.77 o 
   1  -3   9       87.36       91.05      1.86 o 
   2  -3   9       41.18       41.20      0.90 o 
   3  -3   9      175.70      175.06      2.39 o 
   4  -3   9        0.34        0.50      0.17 o 
   5  -3   9        0.46        0.33      0.18 o 
   6  -3   9       28.84       33.93      0.76 o 
   7  -3   9       29.80       31.48      0.70 o 
   8  -3   9       31.12       33.15      0.68 o 
   9  -3   9        0.25        0.63      0.12 o 
  -7  -2   9        5.89        5.66      0.29 o 
  -6  -2   9        1.78        2.30      0.41 o 
  -5  -2   9        0.66        0.43      0.46 o 
  -4  -2   9       46.50       50.78      1.46 o 
  -3  -2   9      113.35      109.30      1.75 o 
  -2  -2   9       22.71       24.46      0.91 o 
  -1  -2   9        7.99        5.42      0.38 o 
   0  -2   9        1.11        3.15      0.70 o 
   1  -2   9       31.40       33.68      0.86 o 
   2  -2   9       73.71       75.71      1.44 o 
   3  -2   9        0.57        0.93      0.21 o 
   4  -2   9        9.92        8.47      0.35 o 
   5  -2   9        4.35        5.09      0.58 o 
   6  -2   9       40.78       43.23      0.88 o 
   7  -2   9       13.82       15.38      0.49 o 
   8  -2   9       15.39       16.34      0.46 o 
   9  -2   9        0.02        0.13      0.12 o 
  -7  -1   9        0.86        0.64      0.33 o 
  -6  -1   9        0.64        1.12      0.22 o 
  -5  -1   9       21.23       19.38      1.35 o 
  -4  -1   9        0.40        0.16      0.49 o 
  -3  -1   9        9.88       12.54      0.90 o 
  -2  -1   9       86.31       96.81      1.54 o 
  -1  -1   9      120.93      120.69      2.59 o 
   0  -1   9       16.71       15.69      0.62 o 
   1  -1   9       26.05       28.18      2.27 o 
   2  -1   9        5.70        7.93      0.54 o 
   3  -1   9     1020.42      993.25     15.49 o 
   4  -1   9      340.04      341.67      5.34 o 
   5  -1   9       59.01       52.94      0.93 o 
   6  -1   9        0.74        0.81      0.26 o 
   7  -1   9      154.47      151.75      2.17 o 
   8  -1   9        8.77        8.70      0.35 o 
   9  -1   9        4.48        5.00      0.26 o 
  10  -1   9        1.33        2.23      0.33 o 
  -6   0   9        4.81        4.33      0.44 o 
  -5   0   9        0.19       -0.27      0.40 o 
  -4   0   9       16.60       16.25      0.95 o 
  -3   0   9       95.33       97.18      1.86 o 
  -2   0   9       84.65       72.68      1.76 o 
  -1   0   9       52.81       52.63      2.22 o 
   0   0   9       28.15       29.12      1.34 o 
   1   0   9        1.19        0.64      1.20 o 
   4   0   9        0.05       -0.17      0.27 o 
   5   0   9       49.22       48.03      1.04 o 
   6   0   9        0.13        3.94      1.17 o 
   7   0   9        0.93        0.44      0.42 o 
   8   0   9       32.96       35.45      0.99 o 
   9   0   9        4.20        4.13      0.33 o 
  10   0   9        3.71        3.01      0.23 o 
  -6   1   9       12.08       13.45      0.83 o 
  -5   1   9        5.68        6.70      0.41 o 
  -4   1   9        2.68        1.99      0.36 o 
  -3   1   9        1.05        1.11      0.52 o 
  -2   1   9       20.15       21.04      0.94 o 
  -1   1   9      190.66      180.38      3.05 o 
   0   1   9      139.25      133.51      2.59 o 
   1   1   9       45.32       38.52      3.46 o 
   4   1   9       14.19       13.62      3.68 o 
   5   1   9        8.41        7.85      0.48 o 
   6   1   9       23.17       22.43      0.98 o 
   7   1   9       52.64       48.82      1.15 o 
   8   1   9        0.00       -0.32      0.24 o 
   9   1   9        0.49        0.56      0.22 o 
  10   1   9        0.31       -0.04      0.18 o 
  -6   2   9        8.61        8.56      0.36 o 
  -5   2   9        0.62        1.30      0.30 o 
  -4   2   9        4.57        6.05      0.43 o 
  -3   2   9       28.85       31.29      0.94 o 
  -2   2   9        1.76        1.68      0.34 o 
  -1   2   9        7.85        9.47      0.70 o 
   0   2   9       48.05       45.30      1.17 o 
   1   2   9       26.20       28.05      1.01 o 
   2   2   9      246.02      244.04      8.22 o 
   3   2   9       13.22       13.40      1.52 o 
   4   2   9      180.36      178.02      3.20 o 
   5   2   9       78.34       73.72      2.09 o 
   6   2   9        5.90        6.19      0.42 o 
   7   2   9       37.18       32.42      0.93 o 
   8   2   9       17.78       19.90      0.69 o 
   9   2   9       11.49        9.27      0.50 o 
  10   2   9        0.18       -0.25      0.19 o 
  -5   3   9       20.55       24.02      0.60 o 
  -4   3   9        0.97        0.84      0.30 o 
  -3   3   9        0.06        0.17      0.28 o 
  -2   3   9        5.32        4.41      0.42 o 
  -1   3   9       50.52       45.84      1.31 o 
   0   3   9      209.72      205.09      3.35 o 
   1   3   9      406.59      398.14      5.26 o 
   2   3   9       18.91       15.56      1.40 o 
   3   3   9        2.23        1.62      0.40 o 
   4   3   9      148.62      137.24      2.69 o 
   5   3   9        1.48        0.59      0.21 o 
   6   3   9        2.37        2.43      0.33 o 
   7   3   9       19.07       19.12      0.53 o 
   8   3   9        0.01        0.22      0.24 o 
   9   3   9        3.28        4.46      0.38 o 
  10   3   9        6.66        7.05      0.38 o 
  11   3   9        0.87        1.26      0.25 o 
  -4   4   9        0.06        0.25      0.23 o 
  -3   4   9       13.96       15.38      0.62 o 
  -2   4   9        2.35        1.67      0.34 o 
  -1   4   9      106.45      106.83      1.87 o 
   0   4   9       24.63       23.21      0.91 o 
   1   4   9        0.14        0.32      0.29 o 
   2   4   9       85.43       85.33      1.75 o 
   3   4   9       31.90       28.84      0.92 o 
   4   4   9      179.35      177.93      2.93 o 
   5   4   9       24.50       25.11      0.96 o 
   6   4   9       30.78       35.65      0.83 o 
   7   4   9       14.43       13.23      0.47 o 
   8   4   9        4.70        6.38      0.32 o 
   9   4   9       17.57       15.22      0.60 o 
  10   4   9        4.34        4.52      0.32 o 
  11   4   9        0.39        0.63      0.15 o 
  -4   5   9        1.39        1.63      0.38 o 
  -3   5   9       12.43       13.48      0.55 o 
  -2   5   9       17.59       16.34      0.70 o 
  -1   5   9       58.00       64.52      1.46 o 
   0   5   9        2.86        2.95      0.36 o 
   1   5   9        4.61        6.63      0.44 o 
   2   5   9        7.17       10.37      0.57 o 
   3   5   9        6.67        6.27      0.40 o 
   4   5   9       80.32       80.00      1.69 o 
   5   5   9        9.27        8.82      0.50 o 
   6   5   9       18.23       17.53      0.58 o 
   7   5   9        0.00        0.67      0.47 o 
   8   5   9        2.82        1.00      0.19 o 
   9   5   9        2.44        3.04      0.32 o 
  10   5   9       18.13       22.64      0.65 o 
  -3   6   9        6.25        7.22      0.42 o 
  -2   6   9        0.87        1.21      0.27 o 
  -1   6   9       54.83       57.78      1.36 o 
   0   6   9      107.37      113.44      2.28 o 
   1   6   9      130.34      143.55      2.72 o 
   2   6   9       56.48       57.44      1.16 o 
   3   6   9       10.43       10.43      0.45 o 
   4   6   9       42.36       40.73      1.46 o 
   5   6   9       22.58       20.73      0.55 o 
   6   6   9        1.13        1.66      0.28 o 
   7   6   9       26.89       26.09      0.98 o 
   8   6   9       19.31       20.01      0.62 o 
   9   6   9        0.63        1.38      0.25 o 
  10   6   9        0.49        1.10      0.21 o 
  -2   7   9        2.80        3.41      0.46 o 
  -1   7   9        0.50        1.32      0.42 o 
   0   7   9       23.76       22.02      1.06 o 
   1   7   9       14.71       14.12      0.96 o 
   2   7   9        1.69        3.15      0.36 o 
   3   7   9        1.50        1.73      0.33 o 
   4   7   9      107.94      111.16      1.93 o 
   5   7   9        5.40        5.11      0.42 o 
   6   7   9       24.14       25.88      0.70 o 
   7   7   9        0.01        0.21      0.19 o 
   8   7   9        6.77        8.68      0.37 o 
   9   7   9        5.51        4.12      0.34 o 
  10   7   9        0.29        0.73      0.19 o 
   0   8   9        4.73        4.13      0.30 o 
   1   8   9       24.20       26.01      0.79 o 
   2   8   9       53.49       51.53      1.07 o 
   3   8   9       15.04       14.71      0.69 o 
   4   8   9       66.71       71.97      1.29 o 
   5   8   9        6.98        6.61      0.42 o 
   6   8   9       52.38       63.35      1.00 o 
   7   8   9        0.70        1.02      0.14 o 
   8   8   9        0.16        0.87      0.18 o 
   9   8   9       12.58       11.28      0.48 o 
   1   9   9       90.48       98.21      1.81 o 
   2   9   9        9.71        8.15      0.50 o 
   3   9   9        0.71        1.44      0.17 o 
   4   9   9       43.63       44.55      0.85 o 
   5   9   9        3.96        4.74      0.24 o 
   6   9   9       12.46       14.51      0.79 o 
   7   9   9       42.27       50.14      0.78 o 
   8   9   9       28.45       32.22      0.70 o 
   5  10   9        0.71        0.35      0.19 o 
  -1  -9  10        9.49        9.13      0.59 o 
   0  -9  10        1.08        0.58      0.17 o 
  -4  -8  10       19.56       19.77      1.81 o 
  -3  -8  10        9.16        8.28      0.56 o 
  -2  -8  10        0.32        0.30      0.16 o 
  -1  -8  10        3.22        5.58      0.47 o 
   0  -8  10        0.11        0.20      0.16 o 
   1  -8  10        7.56        6.88      0.40 o 
   2  -8  10        8.00        7.61      0.36 o 
   3  -8  10        5.71        6.45      0.43 o 
  -5  -7  10       23.93       24.60      0.78 o 
  -4  -7  10        1.36        1.04      0.41 o 
  -3  -7  10       34.70       39.13      0.89 o 
  -2  -7  10        3.60        4.72      0.33 o 
  -1  -7  10        1.30        1.13      0.22 o 
   0  -7  10        3.47        3.61      0.32 o 
   1  -7  10       41.12       40.61      1.16 o 
   2  -7  10       12.47       12.15      0.50 o 
   3  -7  10        2.79        2.18      0.23 o 
   4  -7  10        0.90        1.02      0.19 o 
  -5  -6  10        1.24        1.30      0.38 o 
  -4  -6  10        3.35        4.10      0.61 o 
  -3  -6  10        3.77        2.07      0.35 o 
  -2  -6  10        3.40        3.96      0.32 o 
  -1  -6  10       30.26       34.65      1.03 o 
   0  -6  10        7.33        5.46      0.41 o 
   1  -6  10       43.56       47.09      1.10 o 
   2  -6  10       27.57       26.85      0.77 o 
   3  -6  10        7.35        7.91      0.38 o 
   4  -6  10        0.38        0.22      0.21 o 
   5  -6  10        0.26        0.34      0.13 o 
   6  -6  10       10.95       12.03      0.50 o 
  -6  -5  10       11.60       12.49      0.69 o 
  -5  -5  10        0.00       -0.24      0.38 o 
  -4  -5  10        8.28        5.47      0.66 o 
  -3  -5  10        4.94        6.20      0.80 o 
  -2  -5  10        8.81        5.25      0.38 o 
  -1  -5  10        6.24        6.57      0.46 o 
   0  -5  10        7.01        4.88      0.37 o 
   1  -5  10       25.79       26.91      0.86 o 
   2  -5  10        0.56        1.22      0.34 o 
   3  -5  10        0.19       -0.03      0.15 o 
   4  -5  10       10.83       12.74      0.40 o 
   5  -5  10        7.80        8.81      0.33 o 
   6  -5  10        3.91        3.71      0.22 o 
   7  -5  10       16.61       14.25      0.63 o 
  -6  -4  10       11.52       13.59      0.70 o 
  -5  -4  10        4.23        4.19      0.50 o 
  -4  -4  10        0.20       -0.20      0.44 o 
  -3  -4  10       12.75       15.02      0.53 o 
  -2  -4  10        1.21        1.36      0.26 o 
  -1  -4  10       35.40       36.61      1.07 o 
   0  -4  10       60.90       51.18      1.17 o 
   1  -4  10       78.24       74.46      1.47 o 
   2  -4  10       21.09       18.52      0.69 o 
   3  -4  10       12.45       15.74      0.49 o 
   4  -4  10       13.88       13.83      0.44 o 
   5  -4  10       10.19        8.63      0.34 o 
   6  -4  10        0.45        0.73      0.15 o 
   7  -4  10        0.65        0.94      0.14 o 
  -6  -3  10       20.85       22.80      0.74 o 
  -5  -3  10        1.59        1.78      0.40 o 
  -4  -3  10        9.08        8.97      0.83 o 
  -3  -3  10        0.01        0.16      0.49 o 
  -2  -3  10       52.58       43.55      1.12 o 
  -1  -3  10        3.60        3.12      0.31 o 
   0  -3  10        4.81        4.93      0.41 o 
   1  -3  10        4.51        5.56      0.42 o 
   2  -3  10      200.45      195.72      3.33 o 
   3  -3  10       15.32       13.97      1.36 o 
   4  -3  10        5.48        5.34      0.30 o 
   5  -3  10        0.64        0.34      0.17 o 
   6  -3  10       10.94       10.62      0.38 o 
   7  -3  10        5.07        5.83      0.34 o 
   8  -3  10        3.25        4.07      0.20 o 
  -6  -2  10        0.00        0.14      0.16 o 
  -5  -2  10        3.23        2.84      0.45 o 
  -4  -2  10       12.12        9.48      0.72 o 
  -3  -2  10       10.36       13.59      0.74 o 
  -2  -2  10        5.65        4.48      0.50 o 
  -1  -2  10        5.11        7.31      0.43 o 
   0  -2  10       46.29       41.55      2.31 o 
   1  -2  10       18.49       18.31      0.75 o 
   2  -2  10        7.62        9.06      0.52 o 
   3  -2  10       18.38       22.21      0.75 o 
   4  -2  10       17.37       15.60      0.51 o 
   5  -2  10       18.43       17.45      0.55 o 
   6  -2  10       20.85       22.35      0.57 o 
   7  -2  10        0.20        0.07      0.15 o 
   8  -2  10        3.41        3.16      0.20 o 
   9  -2  10        1.50        1.37      0.18 o 
  -6  -1  10        4.24        4.41      0.40 o 
  -5  -1  10        2.87        2.63      0.40 o 
  -4  -1  10       20.90       22.53      0.85 o 
  -3  -1  10       14.87       14.83      0.88 o 
  -2  -1  10        0.86        0.95      0.56 o 
  -1  -1  10        3.80        4.73      0.58 o 
   0  -1  10        7.88        9.20      0.76 o 
   1  -1  10      100.10      101.59      3.96 o 
   3  -1  10       38.16       41.78      2.57 o 
   4  -1  10      216.70      209.07      4.32 o 
   5  -1  10       62.04       57.04      1.34 o 
   6  -1  10       47.15       41.56      1.07 o 
   7  -1  10        0.23        0.50      0.24 o 
   8  -1  10        0.02       -0.13      0.21 o 
   9  -1  10        6.97        7.24      0.63 o 
  -5   0  10       11.95       10.94      0.66 o 
  -4   0  10       11.74       10.29      0.59 o 
  -3   0  10        0.03        0.29      0.46 o 
  -2   0  10       70.39       71.25      1.67 o 
  -1   0  10        0.22        1.34      0.54 o 
   0   0  10        0.30        0.63      0.59 o 
   4   0  10        2.91        2.23      0.35 o 
   5   0  10      123.88      118.04      2.20 o 
   6   0  10       13.10       13.18      0.61 o 
   7   0  10        2.60        2.77      0.30 o 
   8   0  10        3.53        2.30      0.36 o 
   9   0  10        0.36        0.66      0.21 o 
  -5   1  10        0.35        0.48      0.33 o 
  -4   1  10        2.11        1.46      0.52 o 
  -3   1  10        1.03        2.49      0.52 o 
  -2   1  10       35.68       39.31      1.45 o 
  -1   1  10       10.74        6.71      0.69 o 
   0   1  10       53.73       54.34      1.77 o 
   5   1  10        1.87        1.48      0.29 o 
   6   1  10       23.52       23.02      0.79 o 
   7   1  10        2.84        1.90      0.29 o 
   8   1  10        0.06        0.63      0.49 o 
   9   1  10        1.85        2.23      0.25 o 
  10   1  10        1.57        2.38      0.30 o 
  -5   2  10        4.12        3.38      0.37 o 
  -4   2  10        8.82        9.22      0.61 o 
  -3   2  10       55.76       58.94      1.14 o 
  -2   2  10       34.77       34.79      0.98 o 
  -1   2  10        0.09        0.39      0.62 o 
   0   2  10       13.31       14.70      0.98 o 
   1   2  10        1.84        2.10      0.78 o 
   5   2  10        7.60        6.58      0.64 o 
   6   2  10        3.10        2.83      0.33 o 
   7   2  10        0.01       -0.21      0.26 o 
   8   2  10        2.60        3.95      0.33 o 
   9   2  10        1.12        0.72      0.22 o 
  10   2  10        0.83        0.08      0.17 o 
  -4   3  10       14.00       17.22      0.56 o 
  -3   3  10       22.56       26.42      0.96 o 
  -2   3  10      152.24      164.96      2.73 o 
  -1   3  10      162.17      166.27      2.96 o 
   0   3  10       40.89       42.93      1.47 o 
   1   3  10        2.78        4.11      0.76 o 
   2   3  10       22.57       19.84      1.31 o 
   3   3  10      275.48      277.41      6.18 o 
   4   3  10       54.64       54.35      1.43 o 
   5   3  10       10.63       11.81      0.45 o 
   6   3  10        0.92        0.68      0.26 o 
   7   3  10       25.21       21.97      0.70 o 
   8   3  10        0.86        0.58      0.24 o 
   9   3  10        6.84        6.51      0.53 o 
  10   3  10       14.65       17.14      0.77 o 
  -3   4  10        0.32        1.12      0.25 o 
  -2   4  10       26.36       25.58      0.81 o 
  -1   4  10       35.88       44.42      1.27 o 
   0   4  10        0.04        0.34      0.52 o 
   1   4  10       24.17       21.53      0.97 o 
   2   4  10       66.12       65.99      1.52 o 
   3   4  10        0.66        1.50      0.42 o 
   4   4  10        8.53       10.04      0.50 o 
   5   4  10       76.29       73.88      1.40 o 
   6   4  10        0.48        0.56      0.20 o 
   7   4  10       11.40       11.73      0.43 o 
   8   4  10        0.53        0.44      0.17 o 
   9   4  10        4.52        5.71      0.36 o 
  10   4  10       13.16       14.15      0.52 o 
  -3   5  10        6.64        7.36      0.46 o 
  -2   5  10        5.97        7.24      0.62 o 
  -1   5  10        7.24        8.51      0.66 o 
   0   5  10       37.82       42.10      1.24 o 
   1   5  10       27.73       29.97      1.23 o 
   2   5  10       10.30       10.24      0.47 o 
   3   5  10       15.36       14.07      0.56 o 
   4   5  10      118.82      115.51      1.98 o 
   5   5  10       18.26       17.20      0.65 o 
   6   5  10        1.10        0.58      0.25 o 
   7   5  10       40.12       37.90      0.89 o 
   8   5  10        6.72        9.75      0.47 o 
   9   5  10        0.66        2.16      0.25 o 
  10   5  10        0.36        0.15      0.16 o 
  -2   6  10        4.84        4.77      0.46 o 
  -1   6  10        6.56        6.91      0.51 o 
   0   6  10        6.22        5.93      0.65 o 
   1   6  10       11.39       11.82      0.74 o 
   2   6  10        3.99        4.53      0.39 o 
   3   6  10        1.18        1.27      0.24 o 
   4   6  10        0.14        0.33      0.22 o 
   5   6  10        4.76        5.38      0.53 o 
   6   6  10        0.39       -0.01      0.13 o 
   7   6  10        0.78        1.04      0.20 o 
   8   6  10        4.23        2.78      0.26 o 
   9   6  10        2.13        1.89      0.52 o 
   0   7  10       26.82       29.73      0.72 o 
   1   7  10        3.34        3.93      0.43 o 
   2   7  10        0.11       -0.17      0.24 o 
   3   7  10       51.28       52.27      1.30 o 
   4   7  10       58.21       62.16      1.58 o 
   5   7  10        1.64        1.44      0.32 o 
   6   7  10        3.55        4.87      0.21 o 
   7   7  10        0.86        0.76      0.18 o 
   8   7  10        2.17        2.93      0.48 o 
   9   7  10        0.10        0.36      0.17 o 
   1   8  10       24.86       27.30      0.69 o 
   2   8  10        0.13        0.02      0.20 o 
   3   8  10        5.53        3.76      0.22 o 
   4   8  10        5.05        5.83      0.38 o 
   5   8  10        1.82        2.07      0.30 o 
   6   8  10        1.71        2.28      0.17 o 
   7   8  10        0.54        1.21      0.22 o 
   8   8  10        7.89        8.87      0.31 o 
   4   9  10       16.20       15.84      0.37 o 
   5   9  10        2.66        3.06      0.27 o 
  -3  -7  11        0.06        0.19      0.48 o 
  -2  -7  11        5.36        6.77      0.54 o 
  -1  -7  11        5.76        3.48      0.32 o 
   0  -7  11        1.89        1.15      0.20 o 
   1  -7  11       16.42       16.44      0.70 o 
   2  -7  11       15.75       16.58      0.58 o 
   3  -7  11        0.26        0.02      0.31 o 
  -4  -6  11        4.71        5.27      0.45 o 
  -3  -6  11        3.92        2.82      0.43 o 
  -2  -6  11        1.05        1.42      0.21 o 
  -1  -6  11       13.17       11.63      0.47 o 
   0  -6  11       10.43        9.47      0.46 o 
   1  -6  11        4.76        5.70      0.39 o 
   2  -6  11        0.15       -0.01      0.24 o 
   3  -6  11        1.69        2.13      0.28 o 
   4  -6  11        2.22        2.34      0.22 o 
  -4  -5  11        0.28        0.55      0.36 o 
  -3  -5  11        8.13        9.47      0.86 o 
  -2  -5  11        4.27        4.80      0.32 o 
  -1  -5  11       10.36       11.46      0.49 o 
   0  -5  11        8.26       10.44      0.51 o 
   1  -5  11        0.00       -0.16      0.16 o 
   2  -5  11        0.58        0.52      0.19 o 
   3  -5  11        0.05        0.14      0.32 o 
   4  -5  11        1.03        0.88      0.24 o 
   5  -5  11       13.36       11.68      0.35 o 
  -4  -4  11       10.37       10.94      0.65 o 
  -3  -4  11        0.13        0.50      0.44 o 
  -2  -4  11        3.35        2.36      0.25 o 
  -1  -4  11        2.82        2.17      0.27 o 
   0  -4  11        0.01        0.10      0.20 o 
   1  -4  11       31.44       30.35      1.32 o 
   2  -4  11       17.83       17.99      1.40 o 
   3  -4  11        0.15        0.41      0.52 o 
   4  -4  11        0.01       -0.11      0.12 o 
   5  -4  11        0.53        0.82      0.15 o 
   6  -4  11        1.38        1.63      0.21 o 
  -5  -3  11       10.59       12.77      0.57 o 
  -4  -3  11       27.09       27.64      1.03 o 
  -3  -3  11        6.25        3.53      0.52 o 
  -2  -3  11        1.58        1.43      0.23 o 
  -1  -3  11        1.20        1.42      0.24 o 
   0  -3  11        8.53        5.57      0.41 o 
   1  -3  11        0.11        0.04      0.38 o 
   2  -3  11        0.06        0.47      0.23 o 
   3  -3  11        5.47        4.68      0.36 o 
   4  -3  11        2.70        2.43      0.22 o 
   5  -3  11        0.04        0.13      0.19 o 
   6  -3  11        5.70        5.78      0.27 o 
   7  -3  11        9.24        9.46      0.52 o 
  -4  -2  11        1.95        1.57      0.44 o 
  -3  -2  11        5.47        8.24      0.58 o 
  -2  -2  11       29.42       33.41      1.26 o 
  -1  -2  11       17.13       14.16      0.52 o 
   0  -2  11        0.61        1.02      0.44 o 
   1  -2  11       65.13       64.07      2.01 o 
   2  -2  11        0.40        0.53      0.26 o 
   3  -2  11       69.80       65.22      1.51 o 
   4  -2  11       38.94       36.44      1.09 o 
   5  -2  11       32.36       33.13      0.73 o 
   6  -2  11        2.76        3.04      0.24 o 
   7  -2  11        0.65        0.65      0.18 o 
   8  -2  11        0.31        0.29      0.19 o 
  -4  -1  11        9.22        8.99      0.59 o 
  -3  -1  11        1.28        1.38      0.46 o 
  -2  -1  11       18.31       17.12      0.92 o 
  -1  -1  11       27.58       29.27      1.26 o 
   0  -1  11       15.06       14.46      1.56 o 
   4  -1  11       62.72       58.86      2.15 o 
   5  -1  11       29.90       30.01      0.99 o 
   6  -1  11        4.80        4.28      0.33 o 
   7  -1  11        0.60        0.84      0.21 o 
   8  -1  11        0.76        0.59      0.16 o 
  -4   0  11        4.20        2.96      0.49 o 
  -3   0  11        1.46        1.85      0.41 o 
  -2   0  11        3.34        4.80      0.58 o 
  -1   0  11       15.56       13.35      1.30 o 
   0   0  11       15.61       15.68      1.23 o 
   5   0  11        0.36        0.46      0.26 o 
   6   0  11        2.13        2.19      0.29 o 
   7   0  11        1.69        1.89      0.25 o 
   8   0  11        2.16        2.68      0.25 o 
   9   0  11        3.15        3.64      0.25 o 
  -4   1  11        2.03        1.99      0.36 o 
  -3   1  11        6.86        5.87      0.54 o 
  -2   1  11       24.35       26.37      1.09 o 
  -1   1  11        0.02        0.58      0.60 o 
   0   1  11       27.69       26.57      1.40 o 
   5   1  11        2.42        1.93      0.32 o 
   6   1  11        7.72        7.09      0.45 o 
   7   1  11        6.05        6.77      0.40 o 
   8   1  11        0.33        0.30      0.19 o 
   9   1  11        0.88        1.26      0.32 o 
  -3   2  11        0.00        0.07      0.41 o 
  -2   2  11        8.46        7.55      0.88 o 
  -1   2  11        7.86        6.84      0.96 o 
   0   2  11        7.40        7.48      0.87 o 
   6   2  11        0.06        0.03      0.24 o 
   7   2  11        1.68        1.26      0.25 o 
   8   2  11        0.63        0.48      0.20 o 
   9   2  11        1.11        1.66      0.20 o 
  -3   3  11       16.33       17.17      0.73 o 
  -2   3  11       35.65       42.83      1.27 o 
  -1   3  11       17.43       20.21      2.08 o 
   0   3  11       10.10       12.70      1.42 o 
   1   3  11       39.29       35.56      1.47 o 
   2   3  11       24.98       26.12      2.30 o 
   5   3  11       37.89       40.42      2.23 o 
   6   3  11       31.35       33.51      1.03 o 
   7   3  11        0.80        1.52      0.27 o 
   8   3  11        1.45        1.22      0.23 o 
   9   3  11        0.14        0.17      0.17 o 
  -2   4  11        1.45        1.48      0.35 o 
  -1   4  11        0.49        0.22      0.38 o 
   0   4  11       10.43       13.17      0.60 o 
   1   4  11        0.41        0.40      0.30 o 
   2   4  11        4.35        3.85      0.44 o 
   3   4  11       99.39       93.66      2.49 o 
   4   4  11        3.23        3.19      0.43 o 
   5   4  11        0.13        0.62      0.31 o 
   6   4  11        2.21        3.12      0.26 o 
   7   4  11        1.95        2.05      0.30 o 
   8   4  11       10.82       13.26      0.55 o 
   9   4  11        1.08        1.04      0.19 o 
  -1   5  11       11.41       12.13      0.43 o 
   0   5  11       11.38       11.15      0.79 o 
   1   5  11       18.76       21.91      0.71 o 
   2   5  11        6.21        6.83      0.50 o 
   3   5  11        2.10        3.47      0.40 o 
   4   5  11        0.19        0.70      0.30 o 
   5   5  11       11.71       13.37      0.81 o 
   6   5  11       20.61       20.77      1.06 o 
   7   5  11        2.76        3.46      0.23 o 
   8   5  11        1.55        3.06      0.29 o 
   0   6  11       23.50       23.60      0.63 o 
   1   6  11        1.02        0.96      0.24 o 
   2   6  11        0.51        0.18      0.32 o 
   3   6  11       16.20       14.40      0.94 o 
   4   6  11       45.38       45.27      0.95 o 
   5   6  11       10.44       10.85      0.59 o 
   6   6  11        3.91        4.15      0.48 o 
   7   6  11        2.67        2.84      0.21 o 
   8   6  11        3.40        4.28      0.30 o 
   2   7  11        3.85        3.56      0.67 o 
   3   7  11        3.45        3.31      0.36 o 
   4   7  11        0.22        0.28      0.19 o 
   5   7  11        5.39        5.83      0.24 o 
   6   7  11        4.96        5.57      0.26 o 
   7   7  11        0.10        0.15      0.21 o 
   0  -6  12        5.62        7.09      0.45 o 
   1  -6  12        6.41        7.02      0.34 o 
   2  -6  12        4.74        3.88      0.54 o 
  -2  -5  12        1.22        1.93      0.61 o 
  -1  -5  12        0.30        0.17      0.14 o 
   0  -5  12        0.59        1.38      0.20 o 
   1  -5  12       12.21       12.38      0.67 o 
   2  -5  12        0.85        1.86      0.22 o 
   3  -5  12       18.18       19.54      0.72 o 
   4  -5  12        0.45        0.40      0.22 o 
  -2  -4  12        0.75        0.12      0.42 o 
  -1  -4  12        0.43        0.17      0.15 o 
   0  -4  12        1.59        1.23      0.24 o 
   1  -4  12        7.26        8.07      0.54 o 
   2  -4  12        2.95        4.26      0.56 o 
   3  -4  12        0.72        0.84      0.19 o 
   4  -4  12        0.47        0.73      0.17 o 
   5  -4  12        1.63        1.80      0.19 o 
  -3  -3  12        1.60        1.58      0.38 o 
  -2  -3  12        2.52        3.74      0.50 o 
  -1  -3  12        0.68        1.05      0.70 o 
   0  -3  12        1.17        1.06      0.27 o 
   1  -3  12        7.68        9.26      0.42 o 
   2  -3  12        4.71        4.00      0.32 o 
   3  -3  12       20.11       17.83      0.63 o 
   4  -3  12        7.75        8.35      0.49 o 
   5  -3  12        0.49        0.23      0.16 o 
   6  -3  12        0.22        0.17      0.14 o 
  -3  -2  12        8.73       10.99      0.66 o 
  -2  -2  12       10.54       12.69      1.05 o 
  -1  -2  12        4.72        5.35      0.83 o 
   0  -2  12        3.06        3.99      0.91 o 
   4  -2  12        0.84        0.84      0.68 o 
   5  -2  12       14.20       15.67      1.21 o 
   6  -2  12        1.76        2.68      0.25 o 
  -3  -1  12        3.46        3.18      0.45 o 
  -2  -1  12        5.33        4.05      0.46 o 
  -1  -1  12        2.56        3.23      0.54 o 
   5  -1  12        8.06        6.66      0.82 o 
   6  -1  12        6.94        5.16      0.35 o 
   7  -1  12        0.92        1.76      0.21 o 
  -3   0  12        1.47        1.51      0.44 o 
  -2   0  12        0.01        0.00      0.50 o 
  -1   0  12        2.72        3.09      0.74 o 
   6   0  12       57.78       57.99      1.41 o 
   7   0  12        5.43        4.83      0.48 o 
  -2   1  12        4.44        4.25      1.46 o 
  -1   1  12        9.25       10.09      0.96 o 
   0   1  12        4.12        5.23      0.77 o 
   7   1  12       27.21       29.63      1.15 o 
   8   1  12        1.92        2.07      0.19 o 
  -2   2  12       23.35       23.99      1.24 o 
  -1   2  12        1.07        0.37      0.46 o 
   0   2  12        0.91        1.68      0.68 o 
   7   2  12        6.91        8.78      0.45 o 
   8   2  12        6.82        9.17      0.40 o 
  -1   3  12       33.90       39.40      2.06 o 
   0   3  12       23.15       24.93      1.70 o 
   7   3  12        8.04        9.45      0.46 o 
   8   3  12        5.97        8.26      0.59 o 
   0   4  12       20.19       22.83      1.90 o 
   1   4  12        7.53        9.22      1.33 o 
   2   4  12        0.02        0.34      0.99 o 
   7   4  12       24.53       26.44      1.44 o 
   1   5  12        6.40        7.64      0.43 o 
   2   5  12        1.39        1.88      0.28 o 
   3   5  12        0.04        0.09      0.23 o 
   4   5  12       13.27       13.58      0.64 o 
   5   5  12        3.48        3.62      0.35 o 
   6   5  12        0.77        1.34      0.83 o 
   7   5  12        3.54        1.73      0.72 o 
   3   6  12        3.73        4.62      0.21 o 
   4   6  12        0.67        1.48      0.25 o 
   5   6  12        0.48        1.44      0.24 o 
                                                 
